# Supplementary material for: A Methodological Framework to Estimate the Site Fidelity of Tagged Animals Using Passive Acoustic Telemetry
Source: PLoS One. 2015 Aug 11;10(8):e0134002. doi: 10.1371/journal.pone.0134002 (PMC4532465; doi:10.1371/journal.pone.0134002)
Supplement: S1 File — Each line corresponds to an acoustic detection. Columns from left to right refer respectively to the FAD ID, Fish ID, incremental datetime expressed in units of seconds and date (formatted as DD MM YYYY h min sec). (TXT) [file pone.0134002.s002.txt]

 RARC                         625    13688087           8           6        2006          10          14          47
 RARC                         625    13688176           8           6        2006          10          16          16
 RARC                         625    13688281           8           6        2006          10          18           1
 RARC                         625    13688550           8           6        2006          10          22          30
 RARC                         625    13688671           8           6        2006          10          24          31
 RARC                         625    13689004           8           6        2006          10          30           4
 RARC                         625    13689077           8           6        2006          10          31          17
 RARC                         625    13689226           8           6        2006          10          33          46
 B1B2                         625    13689234           8           6        2006          10          33          54
 RARC                         625    13689387           8           6        2006          10          36          27
 RARC                         625    13689481           8           6        2006          10          38           1
 RARC                         625    13690121           8           6        2006          10          48          41
 RARC                         625    13690305           8           6        2006          10          51          45
 RARC                         625    13690381           8           6        2006          10          53           1
 RARC                         625    13690461           8           6        2006          10          54          21
 RARC                         625    13690548           8           6        2006          10          55          48
 RARC                         625    13690650           8           6        2006          10          57          30
 RARC                         625    13690782           8           6        2006          10          59          42
 RARC                         625    13690902           8           6        2006          11           1          42
 RARC                         625    13691227           8           6        2006          11           7           7
 RARC                         625    13691487           8           6        2006          11          11          27
 RARC                         625    13691597           8           6        2006          11          13          17
 RARC                         625    13691752           8           6        2006          11          15          52
 DCP                          625    13692172           8           6        2006          11          22          52
 DCP                          625    13692769           8           6        2006          11          32          49
 DCP                          625    13692973           8           6        2006          11          36          13
 DCP                          625    13693141           8           6        2006          11          39           1
 DCP                          625    13693245           8           6        2006          11          40          45
 DCP                          625    13693507           8           6        2006          11          45           7
 DCP                          625    13693617           8           6        2006          11          46          57
 DCP                          625    13694341           8           6        2006          11          59           1
 DCP                          625    13694922           8           6        2006          12           8          42
 DCP                          625    13695828           8           6        2006          12          23          48
 DCP                          625    13696528           8           6        2006          12          35          28
 DCP                          625    13697118           8           6        2006          12          45          18
 DCP                          625    13697610           8           6        2006          12          53          30
 DCP                          625    13697734           8           6        2006          12          55          34
 DCP                          625    13697838           8           6        2006          12          57          18
 DCP                          625    13698222           8           6        2006          13           3          42
 DCP                          625    13699384           8           6        2006          13          23           4
 DCP                          625    13699752           8           6        2006          13          29          12
 DCP                          625    13700049           8           6        2006          13          34           9
 DCP                          625    13702281           8           6        2006          14          11          21
 DCP                          625    13703021           8           6        2006          14          23          41
 DCP                          625    13704740           8           6        2006          14          52          20
 DCP                          625    13705219           8           6        2006          15           0          19
 DCP                          625    13705593           8           6        2006          15           6          33
 DCP                          625    13705874           8           6        2006          15          11          14
 DCP                          625    13706139           8           6        2006          15          15          39
 DCP                          625    13706992           8           6        2006          15          29          52
 DCP                          625    13707506           8           6        2006          15          38          26
 DCP                          625    13707714           8           6        2006          15          41          54
 DCP                          625    13707823           8           6        2006          15          43          43
 DCP                          625    13708258           8           6        2006          15          50          58
 DCP                          625    13708505           8           6        2006          15          55           5
 DCP                          625    13709122           8           6        2006          16           5          22
 DCP                          625    13709985           8           6        2006          16          19          45
 DCP                          625    13710146           8           6        2006          16          22          26
 DCP                          625    13710352           8           6        2006          16          25          52
 DCP                          625    13710436           8           6        2006          16          27          16
 DCP                          625    13711615           8           6        2006          16          46          55
 Objet2                       625    13713102           8           6        2006          17          11          42
 Objet2                       625    13713229           8           6        2006          17          13          49
 Objet2                       625    13713341           8           6        2006          17          15          41
 Objet2                       625    13713512           8           6        2006          17          18          32
 Objet2                       625    13753412           9           6        2006           4          23          32
 DCP                          625    13755953           9           6        2006           5           5          53
 CS                           625    13757544           9           6        2006           5          32          24
 Centre                       625    13759024           9           6        2006           5          57           4
 Centre                       625    13759418           9           6        2006           6           3          38
 Centre                       625    13759627           9           6        2006           6           7           7
 Centre                       625    13759900           9           6        2006           6          11          40
 CS                           625    13808329           9           6        2006          19          38          49
 CS                           625    13808441           9           6        2006          19          40          41
 CS                           625    13810186           9           6        2006          20           9          46
 CS                           625    13810538           9           6        2006          20          15          38
 CS                           625    13810633           9           6        2006          20          17          13
 CS                           625    13810751           9           6        2006          20          19          11
 CS                           625    13812017           9           6        2006          20          40          17
 CS                           625    13812296           9           6        2006          20          44          56
 CS                           625    13812429           9           6        2006          20          47           9
 CS                           625    13813457           9           6        2006          21           4          17
 CS                           625    13813533           9           6        2006          21           5          33
 CS                           625    13814126           9           6        2006          21          15          26
 CS                           625    13814340           9           6        2006          21          19           0
 CS                           625    13814435           9           6        2006          21          20          35
 CS                           625    13815889           9           6        2006          21          44          49
 CS                           625    13816271           9           6        2006          21          51          11
 CS                           625    13816467           9           6        2006          21          54          27
 CS                           625    13817115           9           6        2006          22           5          15
 CS                           625    13817521           9           6        2006          22          12           1
 CS                           625    13817729           9           6        2006          22          15          29
 CS                           625    13817990           9           6        2006          22          19          50
 CS                           625    13818072           9           6        2006          22          21          12
 CS                           625    13818273           9           6        2006          22          24          33
 CS                           625    13818520           9           6        2006          22          28          40
 CS                           625    13819137           9           6        2006          22          38          57
 CS                           625    13820873           9           6        2006          23           7          53
 CS                           625    13821305           9           6        2006          23          15           5
 CS                           625    13821496           9           6        2006          23          18          16
 CS                           625    13821754           9           6        2006          23          22          34
 CS                           625    13823656           9           6        2006          23          54          16
 CS                           625    13824084          10           6        2006           0           1          24
 CS                           625    13824501          10           6        2006           0           8          21
 CS                           625    13824749          10           6        2006           0          12          29
 CS                           625    13824842          10           6        2006           0          14           2
 CS                           625    13824954          10           6        2006           0          15          54
 CS                           625    13825036          10           6        2006           0          17          16
 CS                           625    13825234          10           6        2006           0          20          34
 CS                           625    13825307          10           6        2006           0          21          47
 CS                           625    13825455          10           6        2006           0          24          15
 CS                           625    13825532          10           6        2006           0          25          32
 CS                           625    13825701          10           6        2006           0          28          21
 CS                           625    13826421          10           6        2006           0          40          21
 CS                           625    13826603          10           6        2006           0          43          23
 CS                           625    13827007          10           6        2006           0          50           7
 CS                           625    13827122          10           6        2006           0          52           2
 CS                           625    13827557          10           6        2006           0          59          17
 CS                           625    13828428          10           6        2006           1          13          48
 CS                           625    13828753          10           6        2006           1          19          13
 CS                           625    13829013          10           6        2006           1          23          33
 CS                           625    13829122          10           6        2006           1          25          22
 CS                           625    13829198          10           6        2006           1          26          38
 CS                           625    13829831          10           6        2006           1          37          11
 CS                           625    13829966          10           6        2006           1          39          26
 CS                           625    13830094          10           6        2006           1          41          34
 CS                           625    13830288          10           6        2006           1          44          48
 CS                           625    13830661          10           6        2006           1          51           1
 CS                           625    13830765          10           6        2006           1          52          45
 CS                           625    13831026          10           6        2006           1          57           6
 CS                           625    13831137          10           6        2006           1          58          57
 CS                           625    13831398          10           6        2006           2           3          18
 CS                           625    13831860          10           6        2006           2          11           0
 CS                           625    13832036          10           6        2006           2          13          56
 CS                           625    13832326          10           6        2006           2          18          46
 CS                           625    13832531          10           6        2006           2          22          11
 CS                           625    13832636          10           6        2006           2          23          56
 CS                           625    13832773          10           6        2006           2          26          13
 CS                           625    13833024          10           6        2006           2          30          24
 CS                           625    13833480          10           6        2006           2          38           0
 CS                           625    13833704          10           6        2006           2          41          44
 CS                           625    13834500          10           6        2006           2          55           0
 CS                           625    13834637          10           6        2006           2          57          17
 CS                           625    13835494          10           6        2006           3          11          34
 CS                           625    13836025          10           6        2006           3          20          25
 CS                           625    13836469          10           6        2006           3          27          49
 CS                           625    13837386          10           6        2006           3          43           6
 CS                           625    13837471          10           6        2006           3          44          31
 CS                           625    13837923          10           6        2006           3          52           3
 CS                           625    13838042          10           6        2006           3          54           2
 CS                           625    13838256          10           6        2006           3          57          36
 CS                           625    13838463          10           6        2006           4           1           3
 CS                           625    13840162          10           6        2006           4          29          22
 CS                           625    13840426          10           6        2006           4          33          46
 CS                           625    13840626          10           6        2006           4          37           6
 CS                           625    13841038          10           6        2006           4          43          58
 CS                           625    13841117          10           6        2006           4          45          17
 CS                           625    13841940          10           6        2006           4          59           0
 CS                           625    13842259          10           6        2006           5           4          19
 CS                           625    13842738          10           6        2006           5          12          18
 CS                           625    13843529          10           6        2006           5          25          29
 CS                           625    13843775          10           6        2006           5          29          35
 CS                           625    13843972          10           6        2006           5          32          52
 CS                           625    13844113          10           6        2006           5          35          13
 CS                           625    13844620          10           6        2006           5          43          40
 CS                           625    13844769          10           6        2006           5          46           9
 CS                           625    13845026          10           6        2006           5          50          26
 CS                           625    13845233          10           6        2006           5          53          53
 CS                           625    13845494          10           6        2006           5          58          14
 CS                           625    13846642          10           6        2006           6          17          22
 CS                           625    13846721          10           6        2006           6          18          41
 CS                           625    13846807          10           6        2006           6          20           7
 CS                           625    13846907          10           6        2006           6          21          47
 CS                           625    13847034          10           6        2006           6          23          54
 CS                           625    13847144          10           6        2006           6          25          44
 CS                           625    13847221          10           6        2006           6          27           1
 CS                           625    13847665          10           6        2006           6          34          25
 CS                           625    13847758          10           6        2006           6          35          58
 CS                           625    13847872          10           6        2006           6          37          52
 CS                           625    13847956          10           6        2006           6          39          16
 CS                           625    13848170          10           6        2006           6          42          50
 CS                           625    13848263          10           6        2006           6          44          23
 CS                           625    13848378          10           6        2006           6          46          18
 CS                           625    13848694          10           6        2006           6          51          34
 CS                           625    13849134          10           6        2006           6          58          54
 CS                           625    13849259          10           6        2006           7           0          59
 CS                           625    13849773          10           6        2006           7           9          33
 CS                           625    13850108          10           6        2006           7          15           8
 CS                           625    13850421          10           6        2006           7          20          21
 CS                           625    13851053          10           6        2006           7          30          53
 CS                           625    13852136          10           6        2006           7          48          56
 CS                           625    13852254          10           6        2006           7          50          54
 CS                           625    13852347          10           6        2006           7          52          27
 CS                           625    13852459          10           6        2006           7          54          19
 CS                           625    13852540          10           6        2006           7          55          40
 CS                           625    13852738          10           6        2006           7          58          58
 CS                           625    13852811          10           6        2006           8           0          11
 CS                           625    13853036          10           6        2006           8           3          56
 CS                           625    13853117          10           6        2006           8           5          17
 CS                           625    13853311          10           6        2006           8           8          31
 CS                           625    13853448          10           6        2006           8          10          48
 CS                           625    13853801          10           6        2006           8          16          41
 CS                           625    13853926          10           6        2006           8          18          46
 CS                           625    13854256          10           6        2006           8          24          16
 CS                           625    13854417          10           6        2006           8          26          57
 CS                           625    13854626          10           6        2006           8          30          26
 CS                           625    13854815          10           6        2006           8          33          35
 CS                           625    13854944          10           6        2006           8          35          44
 CS                           625    13855152          10           6        2006           8          39          12
 CS                           625    13855260          10           6        2006           8          41           0
 CS                           625    13855578          10           6        2006           8          46          18
 CS                           625    13855680          10           6        2006           8          48           0
 CS                           625    13855812          10           6        2006           8          50          12
 CS                           625    13856030          10           6        2006           8          53          50
 CS                           625    13856257          10           6        2006           8          57          37
 CS                           625    13856392          10           6        2006           8          59          52
 CS                           625    13856867          10           6        2006           9           7          47
 CS                           625    13856966          10           6        2006           9           9          26
 CS                           625    13857090          10           6        2006           9          11          30
 CS                           625    13857335          10           6        2006           9          15          35
 CS                           625    13857711          10           6        2006           9          21          51
 CS                           625    13857793          10           6        2006           9          23          13
 CS                           625    13857997          10           6        2006           9          26          37
 CS                           625    13858077          10           6        2006           9          27          57
 CS                           625    13858165          10           6        2006           9          29          25
 CS                           625    13858404          10           6        2006           9          33          24
 CS                           625    13858902          10           6        2006           9          41          42
 CS                           625    13859024          10           6        2006           9          43          44
 CS                           625    13859124          10           6        2006           9          45          24
 CS                           625    13859365          10           6        2006           9          49          25
 CS                           625    13859447          10           6        2006           9          50          47
 CS                           625    13859653          10           6        2006           9          54          13
 CS                           625    13859831          10           6        2006           9          57          11
 CS                           625    13860140          10           6        2006          10           2          20
 CS                           625    13860985          10           6        2006          10          16          25
 CS                           625    13861208          10           6        2006          10          20           8
 CS                           625    13861339          10           6        2006          10          22          19
 CS                           625    13861757          10           6        2006          10          29          17
 CS                           625    13862142          10           6        2006          10          35          42
 CS                           625    13862275          10           6        2006          10          37          55
 CS                           625    13862398          10           6        2006          10          39          58
 CS                           625    13862634          10           6        2006          10          43          54
 CS                           625    13862999          10           6        2006          10          49          59
 CS                           625    13863338          10           6        2006          10          55          38
 CS                           625    13863450          10           6        2006          10          57          30
 CS                           625    13863720          10           6        2006          11           2           0
 CS                           625    13864204          10           6        2006          11          10           4
 CS                           625    13864648          10           6        2006          11          17          28
 CS                           625    13864776          10           6        2006          11          19          36
 CS                           625    13864890          10           6        2006          11          21          30
 CS                           625    13864975          10           6        2006          11          22          55
 CS                           625    13865297          10           6        2006          11          28          17
 CS                           625    13865428          10           6        2006          11          30          28
 CS                           625    13866151          10           6        2006          11          42          31
 CS                           625    13866653          10           6        2006          11          50          53
 CS                           625    13866778          10           6        2006          11          52          58
 CS                           625    13866885          10           6        2006          11          54          45
 CS                           625    13867305          10           6        2006          12           1          45
 CS                           625    13867438          10           6        2006          12           3          58
 CS                           625    13867562          10           6        2006          12           6           2
 CS                           625    13867666          10           6        2006          12           7          46
 CS                           625    13868937          10           6        2006          12          28          57
 CS                           625    13869230          10           6        2006          12          33          50
 CS                           625    13869444          10           6        2006          12          37          24
 CS                           625    13869561          10           6        2006          12          39          21
 CS                           625    13869653          10           6        2006          12          40          53
 CS                           625    13869842          10           6        2006          12          44           2
 CS                           625    13870243          10           6        2006          12          50          43
 CS                           625    13870475          10           6        2006          12          54          35
 CS                           625    13871280          10           6        2006          13           8           0
 CS                           625    13871890          10           6        2006          13          18          10
 CS                           625    13872198          10           6        2006          13          23          18
 CS                           625    13872274          10           6        2006          13          24          34
 CS                           625    13872352          10           6        2006          13          25          52
 CS                           625    13872738          10           6        2006          13          32          18
 CS                           625    13872847          10           6        2006          13          34           7
 CS                           625    13872999          10           6        2006          13          36          39
 CS                           625    13873172          10           6        2006          13          39          32
 CS                           625    13873282          10           6        2006          13          41          22
 CS                           625    13873439          10           6        2006          13          43          59
 CS                           625    13873529          10           6        2006          13          45          29
 CS                           625    13873634          10           6        2006          13          47          14
 CS                           625    13873908          10           6        2006          13          51          48
 CS                           625    13874312          10           6        2006          13          58          32
 CS                           625    13874412          10           6        2006          14           0          12
 CS                           625    13874726          10           6        2006          14           5          26
 CS                           625    13874899          10           6        2006          14           8          19
 CS                           625    13875376          10           6        2006          14          16          16
 CS                           625    13875556          10           6        2006          14          19          16
 CS                           625    13875674          10           6        2006          14          21          14
 CS                           625    13875882          10           6        2006          14          24          42
 CS                           625    13876199          10           6        2006          14          29          59
 CS                           625    13876314          10           6        2006          14          31          54
 CS                           625    13876402          10           6        2006          14          33          22
 CS                           625    13877147          10           6        2006          14          45          47
 CS                           625    13877278          10           6        2006          14          47          58
 CS                           625    13877397          10           6        2006          14          49          57
 CS                           625    13877493          10           6        2006          14          51          33
 CS                           625    13877613          10           6        2006          14          53          33
 CS                           625    13877709          10           6        2006          14          55           9
 CS                           625    13877829          10           6        2006          14          57           9
 CS                           625    13878047          10           6        2006          15           0          47
 CS                           625    13878147          10           6        2006          15           2          27
 CS                           625    13878387          10           6        2006          15           6          27
 CS                           625    13878665          10           6        2006          15          11           5
 CS                           625    13878808          10           6        2006          15          13          28
 CS                           625    13878951          10           6        2006          15          15          51
 CS                           625    13879234          10           6        2006          15          20          34
 CS                           625    13879510          10           6        2006          15          25          10
 CS                           625    13879851          10           6        2006          15          30          51
 CS                           625    13880541          10           6        2006          15          42          21
 CS                           625    13880710          10           6        2006          15          45          10
 CS                           625    13880815          10           6        2006          15          46          55
 CS                           625    13881085          10           6        2006          15          51          25
 CS                           625    13881206          10           6        2006          15          53          26
 CS                           625    13881539          10           6        2006          15          58          59
 CS                           625    13881686          10           6        2006          16           1          26
 CS                           625    13882131          10           6        2006          16           8          51
 CS                           625    13882319          10           6        2006          16          11          59
 CS                           625    13882449          10           6        2006          16          14           9
 CS                           625    13882566          10           6        2006          16          16           6
 CS                           625    13882916          10           6        2006          16          21          56
 CS                           625    13882995          10           6        2006          16          23          15
 CS                           625    13883185          10           6        2006          16          26          25
 CS                           625    13883535          10           6        2006          16          32          15
 CS                           625    13883762          10           6        2006          16          36           2
 CS                           625    13884207          10           6        2006          16          43          27
 CS                           625    13884372          10           6        2006          16          46          12
 CS                           625    13884595          10           6        2006          16          49          55
 CS                           625    13884701          10           6        2006          16          51          41
 CS                           625    13884840          10           6        2006          16          54           0
 CS                           625    13884975          10           6        2006          16          56          15
 CS                           625    13885501          10           6        2006          17           5           1
 CS                           625    13885582          10           6        2006          17           6          22
 CS                           625    13885908          10           6        2006          17          11          48
 CS                           625    13886035          10           6        2006          17          13          55
 CS                           625    13886225          10           6        2006          17          17           5
 CS                           625    13886629          10           6        2006          17          23          49
 CS                           625    13886869          10           6        2006          17          27          49
 CS                           625    13887045          10           6        2006          17          30          45
 CS                           625    13887241          10           6        2006          17          34           1
 CS                           625    13887335          10           6        2006          17          35          35
 CS                           625    13887540          10           6        2006          17          39           0
 CS                           625    13888843          10           6        2006          18           0          43
 CS                           625    13889369          10           6        2006          18           9          29
 CS                           625    13889647          10           6        2006          18          14           7
 CS                           625    13890005          10           6        2006          18          20           5
 CS                           625    13890367          10           6        2006          18          26           7
 CS                           625    13890751          10           6        2006          18          32          31
 CS                           625    13890954          10           6        2006          18          35          54
 CS                           625    13891580          10           6        2006          18          46          20
 CS                           625    13891824          10           6        2006          18          50          24
 CS                           625    13891913          10           6        2006          18          51          53
 CS                           625    13892932          10           6        2006          19           8          52
 CS                           625    13893051          10           6        2006          19          10          51
 CS                           625    13893472          10           6        2006          19          17          52
 CS                           625    13893558          10           6        2006          19          19          18
 CS                           625    13893656          10           6        2006          19          20          56
 CS                           625    13894282          10           6        2006          19          31          22
 CS                           625    13894389          10           6        2006          19          33           9
 CS                           625    13894531          10           6        2006          19          35          31
 CS                           625    13894672          10           6        2006          19          37          52
 CS                           625    13894810          10           6        2006          19          40          10
 CS                           625    13894943          10           6        2006          19          42          23
 CS                           625    13895550          10           6        2006          19          52          30
 CS                           625    13896213          10           6        2006          20           3          33
 CS                           625    13896313          10           6        2006          20           5          13
 CS                           625    13896441          10           6        2006          20           7          21
 CS                           625    13896854          10           6        2006          20          14          14
 CS                           625    13897347          10           6        2006          20          22          27
 CS                           625    13897980          10           6        2006          20          33           0
 CS                           625    13898263          10           6        2006          20          37          43
 CS                           625    13898784          10           6        2006          20          46          24
 CS                           625    13900863          10           6        2006          21          21           3
 CS                           625    13901033          10           6        2006          21          23          53
 CS                           625    13901916          10           6        2006          21          38          36
 CS                           625    13902153          10           6        2006          21          42          33
 CS                           625    13903060          10           6        2006          21          57          40
 CS                           625    13903906          10           6        2006          22          11          46
 CS                           625    13904143          10           6        2006          22          15          43
 CS                           625    13904374          10           6        2006          22          19          34
 CS                           625    13905117          10           6        2006          22          31          57
 CS                           625    13905652          10           6        2006          22          40          52
 CS                           625    13905779          10           6        2006          22          42          59
 CS                           625    13906313          10           6        2006          22          51          53
 CS                           625    13907015          10           6        2006          23           3          35
 CS                           625    13908810          10           6        2006          23          33          30
 CS                           625    13909043          10           6        2006          23          37          23
 CS                           625    13910500          11           6        2006           0           1          40
 CS                           625    13911712          11           6        2006           0          21          52
 CS                           625    13911876          11           6        2006           0          24          36
 CS                           625    13912099          11           6        2006           0          28          19
 CS                           625    13912480          11           6        2006           0          34          40
 CS                           625    13912607          11           6        2006           0          36          47
 CS                           625    13912720          11           6        2006           0          38          40
 CS                           625    13912894          11           6        2006           0          41          34
 CS                           625    13913006          11           6        2006           0          43          26
 CS                           625    13913086          11           6        2006           0          44          46
 CS                           625    13913174          11           6        2006           0          46          14
 CS                           625    13913278          11           6        2006           0          47          58
 CS                           625    13913729          11           6        2006           0          55          29
 CS                           625    13914033          11           6        2006           1           0          33
 CS                           625    13914133          11           6        2006           1           2          13
 CS                           625    13914374          11           6        2006           1           6          14
 CS                           625    13914549          11           6        2006           1           9           9
 CS                           625    13914746          11           6        2006           1          12          26
 CS                           625    13915418          11           6        2006           1          23          38
 CS                           625    13915636          11           6        2006           1          27          16
 CS                           625    13916217          11           6        2006           1          36          57
 CS                           625    13916767          11           6        2006           1          46           7
 CS                           625    13917510          11           6        2006           1          58          30
 CS                           625    13917872          11           6        2006           2           4          32
 CS                           625    13918138          11           6        2006           2           8          58
 CS                           625    13918256          11           6        2006           2          10          56
 CS                           625    13918348          11           6        2006           2          12          28
 CS                           625    13918459          11           6        2006           2          14          19
 CS                           625    13918539          11           6        2006           2          15          39
 CS                           625    13918729          11           6        2006           2          18          49
 CS                           625    13918983          11           6        2006           2          23           3
 CS                           625    13919213          11           6        2006           2          26          53
 CS                           625    13919329          11           6        2006           2          28          49
 CS                           625    13919417          11           6        2006           2          30          17
 CS                           625    13919785          11           6        2006           2          36          25
 CS                           625    13919984          11           6        2006           2          39          44
 CS                           625    13920082          11           6        2006           2          41          22
 CS                           625    13920306          11           6        2006           2          45           6
 CS                           625    13920437          11           6        2006           2          47          17
 CS                           625    13920556          11           6        2006           2          49          16
 CS                           625    13920651          11           6        2006           2          50          51
 CS                           625    13920769          11           6        2006           2          52          49
 CS                           625    13920977          11           6        2006           2          56          17
 CS                           625    13921062          11           6        2006           2          57          42
 CS                           625    13921390          11           6        2006           3           3          10
 CS                           625    13921528          11           6        2006           3           5          28
 CS                           625    13921787          11           6        2006           3           9          47
 CS                           625    13921894          11           6        2006           3          11          34
 CS                           625    13922036          11           6        2006           3          13          56
 CS                           625    13922176          11           6        2006           3          16          16
 CS                           625    13922314          11           6        2006           3          18          34
 CS                           625    13922447          11           6        2006           3          20          47
 CS                           625    13922571          11           6        2006           3          22          51
 CS                           625    13922675          11           6        2006           3          24          35
 CS                           625    13922811          11           6        2006           3          26          51
 CS                           625    13922940          11           6        2006           3          29           0
 CS                           625    13923054          11           6        2006           3          30          54
 CS                           625    13923140          11           6        2006           3          32          20
 CS                           625    13923239          11           6        2006           3          33          59
 CS                           625    13923366          11           6        2006           3          36           6
 CS                           625    13923475          11           6        2006           3          37          55
 CS                           625    13923551          11           6        2006           3          39          11
 CS                           625    13923717          11           6        2006           3          41          57
 CS                           625    13923818          11           6        2006           3          43          38
 CS                           625    13924144          11           6        2006           3          49           4
 CS                           625    13924240          11           6        2006           3          50          40
 CS                           625    13924358          11           6        2006           3          52          38
 CS                           625    13924662          11           6        2006           3          57          42
 CS                           625    13924773          11           6        2006           3          59          33
 CS                           625    13924851          11           6        2006           4           0          51
 CS                           625    13925484          11           6        2006           4          11          24
 CS                           625    13925626          11           6        2006           4          13          46
 CS                           625    13925767          11           6        2006           4          16           7
 CS                           625    13926379          11           6        2006           4          26          19
 CS                           625    13926485          11           6        2006           4          28           5
 CS                           625    13926626          11           6        2006           4          30          26
 CS                           625    13927445          11           6        2006           4          44           5
 CS                           625    13928643          11           6        2006           5           4           3
 CS                           625    13928917          11           6        2006           5           8          37
 CS                           625    13929321          11           6        2006           5          15          21
 CS                           625    13929421          11           6        2006           5          17           1
 CS                           625    13929547          11           6        2006           5          19           7
 CS                           625    13929657          11           6        2006           5          20          57
 CS                           625    13929735          11           6        2006           5          22          15
 CS                           625    13930385          11           6        2006           5          33           5
 CS                           625    13930978          11           6        2006           5          42          58
 CS                           625    13931514          11           6        2006           5          51          54
 CS                           625    13931772          11           6        2006           5          56          12
 CS                           625    13932156          11           6        2006           6           2          36
 CS                           625    13932502          11           6        2006           6           8          22
 CS                           625    13933396          11           6        2006           6          23          16
 CS                           625    13933567          11           6        2006           6          26           7
 CS                           625    13934243          11           6        2006           6          37          23
 CS                           625    13934520          11           6        2006           6          42           0
 CS                           625    13934650          11           6        2006           6          44          10
 CS                           625    13934768          11           6        2006           6          46           8
 CS                           625    13934972          11           6        2006           6          49          32
 CS                           625    13935144          11           6        2006           6          52          24
 CS                           625    13935252          11           6        2006           6          54          12
 CS                           625    13935325          11           6        2006           6          55          25
 CS                           625    13935473          11           6        2006           6          57          53
 CS                           625    13935550          11           6        2006           6          59          10
 CS                           625    13935719          11           6        2006           7           1          59
 CS                           625    13935825          11           6        2006           7           3          45
 CS                           625    13936314          11           6        2006           7          11          54
 CS                           625    13936440          11           6        2006           7          14           0
 CS                           625    13936548          11           6        2006           7          15          48
 CS                           625    13936621          11           6        2006           7          17           1
 CS                           625    13936848          11           6        2006           7          20          48
 CS                           625    13937227          11           6        2006           7          27           7
 CS                           625    13937328          11           6        2006           7          28          48
 CS                           625    13939140          11           6        2006           7          59           0
 CS                           625    13939216          11           6        2006           8           0          16
 CS                           625    13939295          11           6        2006           8           1          35
 CS                           625    13939710          11           6        2006           8           8          30
 CS                           625    13939849          11           6        2006           8          10          49
 CS                           625    13939984          11           6        2006           8          13           4
 CS                           625    13940112          11           6        2006           8          15          12
 CS                           625    13940307          11           6        2006           8          18          27
 CS                           625    13940511          11           6        2006           8          21          51
 CS                           625    13940679          11           6        2006           8          24          39
 CS                           625    13940918          11           6        2006           8          28          38
 CS                           625    13941416          11           6        2006           8          36          56
 CS                           625    13941538          11           6        2006           8          38          58
 CS                           625    13941638          11           6        2006           8          40          38
 CS                           625    13941766          11           6        2006           8          42          46
 CS                           625    13941878          11           6        2006           8          44          38
 CS                           625    13942654          11           6        2006           8          57          34
 CapLaH1                      627    13751473           9           6        2006           3          51          13
 CapLaH1                      627    13752274           9           6        2006           4           4          34
 CapLaH1                      627    13752405           9           6        2006           4           6          45
 CapLaH1                      627    13752524           9           6        2006           4           8          44
 CapLaH1                      627    13752619           9           6        2006           4          10          19
 CapLaH1                      627    13752735           9           6        2006           4          12          15
 CapLaH1                      627    13753072           9           6        2006           4          17          52
 Tonne                        627    13920748          11           6        2006           2          52          28
 DCP5                         627    13985104          11           6        2006          20          45           4
 DCP5                         627    13985803          11           6        2006          20          56          43
 DCP5                         627    13986226          11           6        2006          21           3          46
 DCP5                         627    13986304          11           6        2006          21           5           4
 DCP5                         627    13986386          11           6        2006          21           6          26
 DCP5                         627    13986478          11           6        2006          21           7          58
 DCP5                         627    13986588          11           6        2006          21           9          48
 DCP5                         627    13987896          11           6        2006          21          31          36
 DCP5                         627    13988452          11           6        2006          21          40          52
 DCP5                         627    13989414          11           6        2006          21          56          54
 DCP5                         627    13989511          11           6        2006          21          58          31
 DCP5                         627    13989632          11           6        2006          22           0          32
 DCP5                         627    13989732          11           6        2006          22           2          12
 DCP5                         627    13990054          11           6        2006          22           7          34
 DCP5                         627    13990144          11           6        2006          22           9           4
 Centre                       627    13992044          11           6        2006          22          40          44
 Centre                       627    13992121          11           6        2006          22          42           1
 Centre                       627    13992291          11           6        2006          22          44          51
 Centre                       627    13992666          11           6        2006          22          51           6
 Centre                       627    13992887          11           6        2006          22          54          47
 Centre                       627    13993121          11           6        2006          22          58          41
 Centre                       627    13993268          11           6        2006          23           1           8
 Centre                       627    13993505          11           6        2006          23           5           5
 Centre                       627    13993802          11           6        2006          23          10           2
 Centre                       627    13994033          11           6        2006          23          13          53
 Centre                       627    13994241          11           6        2006          23          17          21
 Centre                       627    13994501          11           6        2006          23          21          41
 Centre                       627    13994581          11           6        2006          23          23           1
 Centre                       627    13995960          11           6        2006          23          46           0
 Centre                       627    13996059          11           6        2006          23          47          39
 Centre                       627    13996184          11           6        2006          23          49          44
 DCP5                         627    13997748          12           6        2006           0          15          48
 DCP5                         627    13997827          12           6        2006           0          17           7
 DCP5                         627    13998232          12           6        2006           0          23          52
 DCP5                         627    13998473          12           6        2006           0          27          53
 DCP5                         627    13998556          12           6        2006           0          29          16
 DCP5                         627    14082069          12           6        2006          23          41           9
 DCP5                         627    14082201          12           6        2006          23          43          21
 DCP5                         627    14084297          13           6        2006           0          18          17
 Centre                       627    14084916          13           6        2006           0          28          36
 Tonne                        627    14087554          13           6        2006           1          12          34
 Tonne                        627    14092279          13           6        2006           2          31          19
 Centre                       627    14179662          14           6        2006           2          47          42
 Centre                       627    14179755          14           6        2006           2          49          15
 Centre                       627    14182545          14           6        2006           3          35          45
 Centre                       627    14182773          14           6        2006           3          39          33
 CapLaH1                      627    14241070          14           6        2006          19          51          10
 CapLaH1                      627    14242726          14           6        2006          20          18          46
 CapLaH1                      627    14242828          14           6        2006          20          20          28
 CapLaH1                      627    14243302          14           6        2006          20          28          22
 CapLaH1                      627    14245230          14           6        2006          21           0          30
 CapLaH1                      627    14245557          14           6        2006          21           5          57
 CapLaH1                      627    14246179          14           6        2006          21          16          19
 CapLaH1                      627    14246279          14           6        2006          21          17          59
 CapLaH1                      627    14246696          14           6        2006          21          24          56
 CapLaH1                      627    14328366          15           6        2006          20           6           6
 CapLaH1                      627    15055056          24           6        2006           5          57          36
 Tonne                        628    13817137           9           6        2006          22           5          37
 Tonne                        628    13994249          11           6        2006          23          17          29
 Centre                       628    14000136          12           6        2006           0          55          36
 Centre                       628    14000231          12           6        2006           0          57          11
 Centre                       628    14000562          12           6        2006           1           2          42
 Centre                       628    14000654          12           6        2006           1           4          14
 Centre                       628    14000927          12           6        2006           1           8          47
 Centre                       628    14070604          12           6        2006          20          30           4
 Centre                       628    14070710          12           6        2006          20          31          50
 Centre                       628    14070849          12           6        2006          20          34           9
 Centre                       628    14071225          12           6        2006          20          40          25
 Centre                       628    14071307          12           6        2006          20          41          47
 Centre                       628    14074853          12           6        2006          21          40          53
 RARN                         629    13690553           8           6        2006          10          55          53
 RARN                         629    13690673           8           6        2006          10          57          53
 OBJ4                         629    13757433           9           6        2006           5          30          33
 DCP                          629    13760785           9           6        2006           6          26          25
 DCP                          629    13760997           9           6        2006           6          29          57
 DCP                          629    13761735           9           6        2006           6          42          15
 DCP                          629    13762844           9           6        2006           7           0          44
 DCP                          629    13762941           9           6        2006           7           2          21
 DCP                          629    13763700           9           6        2006           7          15           0
 DCP                          629    13764041           9           6        2006           7          20          41
 DCP                          629    13765197           9           6        2006           7          39          57
 DCP                          629    13765550           9           6        2006           7          45          50
 DCP                          629    13766188           9           6        2006           7          56          28
 DCP                          629    13767686           9           6        2006           8          21          26
 DCP                          629    13767893           9           6        2006           8          24          53
 DCP                          629    13768002           9           6        2006           8          26          42
 DCP                          629    13770343           9           6        2006           9           5          43
 DCP                          629    13775025           9           6        2006          10          23          45
 DCP                          629    13782107           9           6        2006          12          21          47
 DCP                          629    13782902           9           6        2006          12          35           2
 DCP                          629    13783376           9           6        2006          12          42          56
 DCP                          629    13783793           9           6        2006          12          49          53
 DCP                          629    13784776           9           6        2006          13           6          16
 DCP                          629    13787301           9           6        2006          13          48          21
 DCP                          629    13787412           9           6        2006          13          50          12
 DCP                          629    13787489           9           6        2006          13          51          29
 DCP                          629    13788647           9           6        2006          14          10          47
 DCP                          629    13788964           9           6        2006          14          16           4
 DCP                          629    13789167           9           6        2006          14          19          27
 DCP                          629    13790915           9           6        2006          14          48          35
 DCP                          629    13793234           9           6        2006          15          27          14
 DCP                          629    13793856           9           6        2006          15          37          36
 DCP                          629    13794694           9           6        2006          15          51          34
 DCP                          629    13796090           9           6        2006          16          14          50
 DCP                          629    13796210           9           6        2006          16          16          50
 DCP                          629    13796535           9           6        2006          16          22          15
 DCP                          629    13798165           9           6        2006          16          49          25
 DCP                          629    13801952           9           6        2006          17          52          32
 DCP                          629    13802042           9           6        2006          17          54           2
 DCP                          629    13802427           9           6        2006          18           0          27
 DCP                          629    13802560           9           6        2006          18           2          40
 OBJ4                         629    13836459          10           6        2006           3          27          39
 DCP                          629    13837671          10           6        2006           3          47          51
 DCP                          629    13837755          10           6        2006           3          49          15
 DCP                          629    13837852          10           6        2006           3          50          52
 DCP                          629    13837973          10           6        2006           3          52          53
 DCP                          629    13838072          10           6        2006           3          54          32
 DCP                          629    13838305          10           6        2006           3          58          25
 DCP                          629    13841980          10           6        2006           4          59          40
 DCP                          629    13846932          10           6        2006           6          22          12
 DCP                          629    13847213          10           6        2006           6          26          53
 DCP                          629    13849858          10           6        2006           7          10          58
 DCP                          629    13849973          10           6        2006           7          12          53
 DCP                          629    13850061          10           6        2006           7          14          21
 DCP                          629    13850608          10           6        2006           7          23          28
 DCP                          629    13851606          10           6        2006           7          40           6
 DCP                          629    13852546          10           6        2006           7          55          46
 DCP                          629    13852949          10           6        2006           8           2          29
 DCP                          629    13855006          10           6        2006           8          36          46
 DCP                          629    13855494          10           6        2006           8          44          54
 DCP                          629    13856206          10           6        2006           8          56          46
 DCP                          629    13856812          10           6        2006           9           6          52
 DCP                          629    13857219          10           6        2006           9          13          39
 DCP                          629    13858975          10           6        2006           9          42          55
 DCP                          629    13862666          10           6        2006          10          44          26
 DCP                          629    13866529          10           6        2006          11          48          49
 DCP                          629    13867256          10           6        2006          12           0          56
 DCP                          629    13867640          10           6        2006          12           7          20
 DCP                          629    13867897          10           6        2006          12          11          37
 DCP                          629    13868540          10           6        2006          12          22          20
 DCP                          629    13868649          10           6        2006          12          24           9
 DCP                          629    13868726          10           6        2006          12          25          26
 DCP                          629    13873841          10           6        2006          13          50          41
 DCP                          629    13874039          10           6        2006          13          53          59
 DCP                          629    13874748          10           6        2006          14           5          48
 DCP                          629    13875133          10           6        2006          14          12          13
 DCP                          629    13875692          10           6        2006          14          21          32
 DCP                          629    13876807          10           6        2006          14          40           7
 DCP                          629    13877300          10           6        2006          14          48          20
 DCP                          629    13880356          10           6        2006          15          39          16
 DCP                          629    13880964          10           6        2006          15          49          24
 DCP                          629    13881607          10           6        2006          16           0           7
 DCP                          629    13881692          10           6        2006          16           1          32
 DCP                          629    13884442          10           6        2006          16          47          22
 DCP                          629    13885525          10           6        2006          17           5          25
 DCP                          629    13886021          10           6        2006          17          13          41
 DCP                          629    13887670          10           6        2006          17          41          10
 DCP                          629    13887967          10           6        2006          17          46           7
 DCP                          629    13889047          10           6        2006          18           4           7
 OBJ4                         629    13892563          10           6        2006          19           2          43
 OBJ4                         629    13893055          10           6        2006          19          10          55
 OBJ4                         629    13893386          10           6        2006          19          16          26
 DCP                          629    13895175          10           6        2006          19          46          15
 DCP                          629    13895338          10           6        2006          19          48          58
 DCP                          629    13895825          10           6        2006          19          57           5
 B1B2                         629    13896679          10           6        2006          20          11          19
 B1B2                         629    13896814          10           6        2006          20          13          34
 RARC                         629    13897434          10           6        2006          20          23          54
 Centre                       629    13899531          10           6        2006          20          58          51
 Centre                       629    13899656          10           6        2006          21           0          56
 Centre                       629    13899902          10           6        2006          21           5           2
 Centre                       629    13900039          10           6        2006          21           7          19
 Centre                       629    13900171          10           6        2006          21           9          31
 DCP5                         629    14711937          20           6        2006           6          38          57
 DCP5                         629    14712068          20           6        2006           6          41           8
 DCP5                         629    14712389          20           6        2006           6          46          29
 DCP5                         629    14712659          20           6        2006           6          50          59
 DCP5                         629    14713348          20           6        2006           7           2          28
 DCP5                         629    14713831          20           6        2006           7          10          31
 DCP5                         629    14714488          20           6        2006           7          21          28
 DCP5                         629    14714702          20           6        2006           7          25           2
 DCP5                         629    14715323          20           6        2006           7          35          23
 DCP5                         629    14715720          20           6        2006           7          42           0
 DCP5                         629    14715828          20           6        2006           7          43          48
 DCP5                         629    14715969          20           6        2006           7          46           9
 DCP5                         629    14716381          20           6        2006           7          53           1
 DCP5                         629    14716505          20           6        2006           7          55           5
 DCP5                         629    14716745          20           6        2006           7          59           5
 DCP5                         629    14717174          20           6        2006           8           6          14
 DCP5                         629    14717410          20           6        2006           8          10          10
 DCP5                         629    14717653          20           6        2006           8          14          13
 DCP5                         629    14719314          20           6        2006           8          41          54
 DCP5                         629    14719845          20           6        2006           8          50          45
 DCP5                         629    14719981          20           6        2006           8          53           1
 DCP5                         629    14720227          20           6        2006           8          57           7
 DCP5                         629    14720704          20           6        2006           9           5           4
 DCP5                         629    14720838          20           6        2006           9           7          18
 DCP5                         629    14721072          20           6        2006           9          11          12
 DCP5                         629    14721222          20           6        2006           9          13          42
 DCP5                         629    14721384          20           6        2006           9          16          24
 Centre                       629    15402722          28           6        2006           6          32           2
 Centre                       629    15402841          28           6        2006           6          34           1
 DCP5                         629    15631516          30           6        2006          22           5          16
 RARC                         630    13688331           8           6        2006          10          18          51
 CS                           630    13688334           8           6        2006          10          18          54
 RARC                         630    13689178           8           6        2006          10          32          58
 B1B2                         630    13689186           8           6        2006          10          33           6
 RARC                         630    13689613           8           6        2006          10          40          13
 RARC                         630    13689717           8           6        2006          10          41          57
 RARC                         630    13689982           8           6        2006          10          46          22
 RARC                         630    13690096           8           6        2006          10          48          16
 RARC                         630    13690279           8           6        2006          10          51          19
 RARC                         630    13690850           8           6        2006          11           0          50
 RARC                         630    13691062           8           6        2006          11           4          22
 RARC                         630    13691484           8           6        2006          11          11          24
 RARC                         630    13691863           8           6        2006          11          17          43
 DCP                          630    13692779           8           6        2006          11          32          59
 DCP                          630    13693576           8           6        2006          11          46          16
 DCP                          630    13694029           8           6        2006          11          53          49
 DCP                          630    13694986           8           6        2006          12           9          46
 DCP                          630    13695368           8           6        2006          12          16           8
 DCP                          630    13695700           8           6        2006          12          21          40
 DCP                          630    13695842           8           6        2006          12          24           2
 DCP                          630    13696703           8           6        2006          12          38          23
 DCP                          630    13697243           8           6        2006          12          47          23
 DCP                          630    13697426           8           6        2006          12          50          26
 DCP                          630    13697664           8           6        2006          12          54          24
 DCP                          630    13697876           8           6        2006          12          57          56
 DCP                          630    13699267           8           6        2006          13          21           7
 DCP                          630    13700133           8           6        2006          13          35          33
 DCP                          630    13700244           8           6        2006          13          37          24
 DCP                          630    13700498           8           6        2006          13          41          38
 DCP                          630    13701119           8           6        2006          13          51          59
 DCP                          630    13701436           8           6        2006          13          57          16
 DCP                          630    13702108           8           6        2006          14           8          28
 DCP                          630    13702517           8           6        2006          14          15          17
 DCP                          630    13703629           8           6        2006          14          33          49
 DCP                          630    13703710           8           6        2006          14          35          10
 DCP                          630    13706063           8           6        2006          15          14          23
 DCP                          630    13706454           8           6        2006          15          20          54
 DCP                          630    13706788           8           6        2006          15          26          28
 DCP                          630    13708092           8           6        2006          15          48          12
 DCP                          630    13708168           8           6        2006          15          49          28
 DCP                          630    13709851           8           6        2006          16          17          31
 DCP                          630    13710360           8           6        2006          16          26           0
 DCP                          630    13711890           8           6        2006          16          51          30
 DCP                          630    13712131           8           6        2006          16          55          31
 DCP                          630    13712214           8           6        2006          16          56          54
 DCP                          630    13713046           8           6        2006          17          10          46
 DCP                          630    13713877           8           6        2006          17          24          37
 DCP                          630    13713978           8           6        2006          17          26          18
 DCP                          630    13714109           8           6        2006          17          28          29
 B1B2                         630    13714325           8           6        2006          17          32           5
 DCP                          630    13714439           8           6        2006          17          33          59
 DCP                          630    13714636           8           6        2006          17          37          16
 B1B2                         630    13714638           8           6        2006          17          37          18
 DCP                          630    13714776           8           6        2006          17          39          36
 DCP                          630    13715170           8           6        2006          17          46          10
 B1B2                         630    13715172           8           6        2006          17          46          12
 DCP                          630    13715531           8           6        2006          17          52          11
 DCP                          630    13716393           8           6        2006          18           6          33
 DCP                          630    13717096           8           6        2006          18          18          16
 DCP                          630    13717185           8           6        2006          18          19          45
 DCP                          630    13717289           8           6        2006          18          21          29
 DCP                          630    13717425           8           6        2006          18          23          45
 DCP                          630    13717554           8           6        2006          18          25          54
 OBJ4                         630    13718216           8           6        2006          18          36          56
 OBJ4                         630    13718336           8           6        2006          18          38          56
 RARN                         630    13719303           8           6        2006          18          55           3
 RARN                         630    13742975           9           6        2006           1          29          35
 RARN                         630    13743099           9           6        2006           1          31          39
 RARN                         630    13757987           9           6        2006           5          39          47
 RARN                         630    13758301           9           6        2006           5          45           1
 OBJ4                         630    13759478           9           6        2006           6           4          38
 OBJ4                         630    13759619           9           6        2006           6           6          59
 DCP                          630    13760694           9           6        2006           6          24          54
 DCP                          630    13760768           9           6        2006           6          26           8
 DCP                          630    13760843           9           6        2006           6          27          23
 DCP                          630    13760919           9           6        2006           6          28          39
 DCP                          630    13761195           9           6        2006           6          33          15
 DCP                          630    13761685           9           6        2006           6          41          25
 DCP                          630    13761993           9           6        2006           6          46          33
 DCP                          630    13762067           9           6        2006           6          47          47
 DCP                          630    13762142           9           6        2006           6          49           2
 DCP                          630    13762221           9           6        2006           6          50          21
 DCP                          630    13762398           9           6        2006           6          53          18
 DCP                          630    13762513           9           6        2006           6          55          13
 DCP                          630    13762601           9           6        2006           6          56          41
 DCP                          630    13762832           9           6        2006           7           0          32
 DCP                          630    13764148           9           6        2006           7          22          28
 DCP                          630    13765364           9           6        2006           7          42          44
 DCP                          630    13766165           9           6        2006           7          56           5
 DCP                          630    13766300           9           6        2006           7          58          20
 DCP                          630    13767150           9           6        2006           8          12          30
 DCP                          630    13767345           9           6        2006           8          15          45
 DCP                          630    13767935           9           6        2006           8          25          35
 DCP                          630    13768040           9           6        2006           8          27          20
 DCP                          630    13768177           9           6        2006           8          29          37
 DCP                          630    13768527           9           6        2006           8          35          27
 DCP                          630    13769110           9           6        2006           8          45          10
 DCP                          630    13769241           9           6        2006           8          47          21
 DCP                          630    13769571           9           6        2006           8          52          51
 DCP                          630    13769767           9           6        2006           8          56           7
 DCP                          630    13770768           9           6        2006           9          12          48
 DCP                          630    13771035           9           6        2006           9          17          15
 DCP                          630    13771245           9           6        2006           9          20          45
 DCP                          630    13773207           9           6        2006           9          53          27
 DCP                          630    13775581           9           6        2006          10          33           1
 DCP                          630    13776273           9           6        2006          10          44          33
 DCP                          630    13777573           9           6        2006          11           6          13
 DCP                          630    13778539           9           6        2006          11          22          19
 DCP                          630    13780123           9           6        2006          11          48          43
 DCP                          630    13780665           9           6        2006          11          57          45
 DCP                          630    13781703           9           6        2006          12          15           3
 DCP                          630    13782342           9           6        2006          12          25          42
 DCP                          630    13782469           9           6        2006          12          27          49
 DCP                          630    13782942           9           6        2006          12          35          42
 DCP                          630    13783196           9           6        2006          12          39          56
 DCP                          630    13783394           9           6        2006          12          43          14
 DCP                          630    13784337           9           6        2006          12          58          57
 DCP                          630    13784575           9           6        2006          13           2          55
 DCP                          630    13785768           9           6        2006          13          22          48
 DCP                          630    13786498           9           6        2006          13          34          58
 DCP                          630    13786606           9           6        2006          13          36          46
 DCP                          630    13786749           9           6        2006          13          39           9
 DCP                          630    13787701           9           6        2006          13          55           1
 DCP                          630    13787794           9           6        2006          13          56          34
 DCP                          630    13787906           9           6        2006          13          58          26
 DCP                          630    13788078           9           6        2006          14           1          18
 DCP                          630    13788408           9           6        2006          14           6          48
 DCP                          630    13789031           9           6        2006          14          17          11
 DCP                          630    13789251           9           6        2006          14          20          51
 DCP                          630    13789786           9           6        2006          14          29          46
 DCP                          630    13790079           9           6        2006          14          34          39
 DCP                          630    13790268           9           6        2006          14          37          48
 DCP                          630    13790715           9           6        2006          14          45          15
 DCP                          630    13790789           9           6        2006          14          46          29
 DCP                          630    13790866           9           6        2006          14          47          46
 DCP                          630    13790946           9           6        2006          14          49           6
 DCP                          630    13791268           9           6        2006          14          54          28
 DCP                          630    13791714           9           6        2006          15           1          54
 DCP                          630    13792160           9           6        2006          15           9          20
 DCP                          630    13792240           9           6        2006          15          10          40
 DCP                          630    13792424           9           6        2006          15          13          44
 DCP                          630    13792549           9           6        2006          15          15          49
 DCP                          630    13792655           9           6        2006          15          17          35
 DCP                          630    13793253           9           6        2006          15          27          33
 DCP                          630    13793346           9           6        2006          15          29           6
 DCP                          630    13793626           9           6        2006          15          33          46
 DCP                          630    13793730           9           6        2006          15          35          30
 DCP                          630    13793865           9           6        2006          15          37          45
 DCP                          630    13794183           9           6        2006          15          43           3
 DCP                          630    13794268           9           6        2006          15          44          28
 DCP                          630    13794487           9           6        2006          15          48           7
 DCP                          630    13794587           9           6        2006          15          49          47
 DCP                          630    13794828           9           6        2006          15          53          48
 DCP                          630    13795004           9           6        2006          15          56          44
 DCP                          630    13795118           9           6        2006          15          58          38
 DCP                          630    13795743           9           6        2006          16           9           3
 DCP                          630    13795875           9           6        2006          16          11          15
 DCP                          630    13795995           9           6        2006          16          13          15
 DCP                          630    13796093           9           6        2006          16          14          53
 DCP                          630    13796319           9           6        2006          16          18          39
 DCP                          630    13796807           9           6        2006          16          26          47
 DCP                          630    13797020           9           6        2006          16          30          20
 DCP                          630    13797137           9           6        2006          16          32          17
 DCP                          630    13797226           9           6        2006          16          33          46
 DCP                          630    13797612           9           6        2006          16          40          12
 DCP                          630    13798105           9           6        2006          16          48          25
 DCP                          630    13798229           9           6        2006          16          50          29
 DCP                          630    13798601           9           6        2006          16          56          41
 DCP                          630    13799678           9           6        2006          17          14          38
 DCP                          630    13800252           9           6        2006          17          24          12
 DCP                          630    13800451           9           6        2006          17          27          31
 DCP                          630    13801024           9           6        2006          17          37           4
 DCP                          630    13801446           9           6        2006          17          44           6
 OBJ4                         630    13803294           9           6        2006          18          14          54
 OBJ4                         630    13803423           9           6        2006          18          17           3
 OBJ4                         630    13803624           9           6        2006          18          20          24
 DCP                          630    13809023           9           6        2006          19          50          23
 DCP                          630    13809129           9           6        2006          19          52           9
 DCP                          630    13809268           9           6        2006          19          54          28
 DCP                          630    13809808           9           6        2006          20           3          28
 B1B2                         630    13810147           9           6        2006          20           9           7
 B1B2                         630    13810225           9           6        2006          20          10          25
 B1B2                         630    13810399           9           6        2006          20          13          19
 B1B2                         630    13810509           9           6        2006          20          15           9
 B1B2                         630    13810587           9           6        2006          20          16          27
 B1B2                         630    13810670           9           6        2006          20          17          50
 B1B2                         630    13810764           9           6        2006          20          19          24
 B1B2                         630    13810877           9           6        2006          20          21          17
 RARC                         630    13811048           9           6        2006          20          24           8
 RARC                         630    13811167           9           6        2006          20          26           7
 RARC                         630    13811260           9           6        2006          20          27          40
 RARC                         630    13811375           9           6        2006          20          29          35
 RARC                         630    13811462           9           6        2006          20          31           2
 RARC                         630    13811563           9           6        2006          20          32          43
 RARC                         630    13811808           9           6        2006          20          36          48
 CS                           630    13812368           9           6        2006          20          46           8
 CS                           630    13812645           9           6        2006          20          50          45
 CS                           630    13812896           9           6        2006          20          54          56
 RARC                         630    13814734           9           6        2006          21          25          34
 RARC                         630    13815142           9           6        2006          21          32          22
 RARC                         630    13815745           9           6        2006          21          42          25
 RARC                         630    13815892           9           6        2006          21          44          52
 RARC                         630    13824010          10           6        2006           0           0          10
 RARC                         630    13824365          10           6        2006           0           6           5
 RARC                         630    13824484          10           6        2006           0           8           4
 RARC                         630    13824579          10           6        2006           0           9          39
 RARC                         630    13824695          10           6        2006           0          11          35
 RARC                         630    13825787          10           6        2006           0          29          47
 RARC                         630    13826159          10           6        2006           0          35          59
 RARC                         630    13826277          10           6        2006           0          37          57
 RARC                         630    13826369          10           6        2006           0          39          29
 RARC                         630    13826561          10           6        2006           0          42          41
 RARC                         630    13826649          10           6        2006           0          44           9
 RARC                         630    13826751          10           6        2006           0          45          51
 RARC                         630    13826884          10           6        2006           0          48           4
 RARC                         630    13827107          10           6        2006           0          51          47
 RARC                         630    13827353          10           6        2006           0          55          53
 RARC                         630    13827681          10           6        2006           1           1          21
 CS                           630    13828233          10           6        2006           1          10          33
 CS                           630    13828466          10           6        2006           1          14          26
 CS                           630    13828681          10           6        2006           1          18           1
 CS                           630    13828893          10           6        2006           1          21          33
 CS                           630    13829819          10           6        2006           1          36          59
 AquaSud                      630    13834672          10           6        2006           2          57          52
 B1B2                         630    13835798          10           6        2006           3          16          38
 RARC                         630    13835898          10           6        2006           3          18          18
 RARC                         630    13836133          10           6        2006           3          22          13
 B1B2                         630    13836142          10           6        2006           3          22          22
 DCP                          630    13837097          10           6        2006           3          38          17
 OBJ4                         630    13839842          10           6        2006           4          24           2
 DCP                          630    13840215          10           6        2006           4          30          15
 DCP                          630    13840563          10           6        2006           4          36           3
 DCP                          630    13840683          10           6        2006           4          38           3
 DCP                          630    13840899          10           6        2006           4          41          39
 DCP                          630    13840996          10           6        2006           4          43          16
 DCP                          630    13841118          10           6        2006           4          45          18
 DCP                          630    13841218          10           6        2006           4          46          58
 DCP                          630    13841346          10           6        2006           4          49           6
 DCP                          630    13841458          10           6        2006           4          50          58
 DCP                          630    13841539          10           6        2006           4          52          19
 DCP                          630    13841630          10           6        2006           4          53          50
 DCP                          630    13841738          10           6        2006           4          55          38
 DCP                          630    13841880          10           6        2006           4          58           0
 DCP                          630    13842166          10           6        2006           5           2          46
 DCP                          630    13842447          10           6        2006           5           7          27
 DCP                          630    13842715          10           6        2006           5          11          55
 B1B2                         630    13842717          10           6        2006           5          11          57
 B1B2                         630    13843212          10           6        2006           5          20          12
 RARC                         630    13843384          10           6        2006           5          23           4
 RARC                         630    13843458          10           6        2006           5          24          18
 RARC                         630    13843533          10           6        2006           5          25          33
 RARC                         630    13843609          10           6        2006           5          26          49
 RARC                         630    13843690          10           6        2006           5          28          10
 RARC                         630    13843779          10           6        2006           5          29          39
 B1B2                         630    13843789          10           6        2006           5          29          49
 RARC                         630    13844023          10           6        2006           5          33          43
 CS                           630    13844379          10           6        2006           5          39          39
 RARC                         630    13844994          10           6        2006           5          49          54
 RARC                         630    13845088          10           6        2006           5          51          28
 CS                           630    13845395          10           6        2006           5          56          35
 CS                           630    13845525          10           6        2006           5          58          45
 CS                           630    13845642          10           6        2006           6           0          42
 RARC                         630    13846070          10           6        2006           6           7          50
 RARC                         630    13846158          10           6        2006           6           9          18
 RARC                         630    13846392          10           6        2006           6          13          12
 B1B2                         630    13846744          10           6        2006           6          19           4
 B1B2                         630    13846847          10           6        2006           6          20          47
 DCP                          630    13847292          10           6        2006           6          28          12
 DCP                          630    13847457          10           6        2006           6          30          57
 DCP                          630    13847556          10           6        2006           6          32          36
 DCP                          630    13847681          10           6        2006           6          34          41
 DCP                          630    13847926          10           6        2006           6          38          46
 DCP                          630    13848062          10           6        2006           6          41           2
 DCP                          630    13849497          10           6        2006           7           4          57
 DCP                          630    13849719          10           6        2006           7           8          39
 DCP                          630    13849847          10           6        2006           7          10          47
 DCP                          630    13849960          10           6        2006           7          12          40
 DCP                          630    13850427          10           6        2006           7          20          27
 B1B2                         630    13850545          10           6        2006           7          22          25
 DCP                          630    13851127          10           6        2006           7          32           7
 DCP                          630    13851584          10           6        2006           7          39          44
 DCP                          630    13851706          10           6        2006           7          41          46
 DCP                          630    13852465          10           6        2006           7          54          25
 DCP                          630    13852877          10           6        2006           8           1          17
 DCP                          630    13853000          10           6        2006           8           3          20
 DCP                          630    13853103          10           6        2006           8           5           3
 DCP                          630    13853361          10           6        2006           8           9          21
 DCP                          630    13853602          10           6        2006           8          13          22
 DCP                          630    13853850          10           6        2006           8          17          30
 B1B2                         630    13853852          10           6        2006           8          17          32
 DCP                          630    13854054          10           6        2006           8          20          54
 DCP                          630    13854325          10           6        2006           8          25          25
 DCP                          630    13854579          10           6        2006           8          29          39
 DCP                          630    13854810          10           6        2006           8          33          30
 DCP                          630    13855497          10           6        2006           8          44          57
 DCP                          630    13858745          10           6        2006           9          39           5
 DCP                          630    13858845          10           6        2006           9          40          45
 DCP                          630    13859081          10           6        2006           9          44          41
 DCP                          630    13859237          10           6        2006           9          47          17
 DCP                          630    13859324          10           6        2006           9          48          44
 DCP                          630    13860382          10           6        2006          10           6          22
 DCP                          630    13863154          10           6        2006          10          52          34
 DCP                          630    13863362          10           6        2006          10          56           2
 DCP                          630    13863624          10           6        2006          11           0          24
 DCP                          630    13863706          10           6        2006          11           1          46
 DCP                          630    13863797          10           6        2006          11           3          17
 DCP                          630    13864400          10           6        2006          11          13          20
 DCP                          630    13865167          10           6        2006          11          26           7
 DCP                          630    13865437          10           6        2006          11          30          37
 DCP                          630    13866601          10           6        2006          11          50           1
 DCP                          630    13866702          10           6        2006          11          51          42
 DCP                          630    13866947          10           6        2006          11          55          47
 DCP                          630    13867139          10           6        2006          11          58          59
 DCP                          630    13867781          10           6        2006          12           9          41
 DCP                          630    13867913          10           6        2006          12          11          53
 DCP                          630    13868129          10           6        2006          12          15          29
 DCP                          630    13868562          10           6        2006          12          22          42
 DCP                          630    13868784          10           6        2006          12          26          24
 DCP                          630    13869196          10           6        2006          12          33          16
 DCP                          630    13869303          10           6        2006          12          35           3
 DCP                          630    13869732          10           6        2006          12          42          12
 DCP                          630    13870013          10           6        2006          12          46          53
 DCP                          630    13870491          10           6        2006          12          54          51
 DCP                          630    13870604          10           6        2006          12          56          44
 B1B2                         630    13870959          10           6        2006          13           2          39
 DCP                          630    13871728          10           6        2006          13          15          28
 DCP                          630    13872075          10           6        2006          13          21          15
 DCP                          630    13872257          10           6        2006          13          24          17
 DCP                          630    13872662          10           6        2006          13          31           2
 DCP                          630    13873644          10           6        2006          13          47          24
 DCP                          630    13873833          10           6        2006          13          50          33
 DCP                          630    13873965          10           6        2006          13          52          45
 DCP                          630    13874412          10           6        2006          14           0          12
 B1B2                         630    13875025          10           6        2006          14          10          25
 DCP                          630    13876043          10           6        2006          14          27          23
 DCP                          630    13876155          10           6        2006          14          29          15
 DCP                          630    13876428          10           6        2006          14          33          48
 DCP                          630    13877413          10           6        2006          14          50          13
 DCP                          630    13877526          10           6        2006          14          52           6
 DCP                          630    13877899          10           6        2006          14          58          19
 DCP                          630    13877993          10           6        2006          14          59          53
 DCP                          630    13878573          10           6        2006          15           9          33
 DCP                          630    13879623          10           6        2006          15          27           3
 DCP                          630    13879718          10           6        2006          15          28          38
 DCP                          630    13880309          10           6        2006          15          38          29
 DCP                          630    13881508          10           6        2006          15          58          28
 DCP                          630    13882023          10           6        2006          16           7           3
 DCP                          630    13882247          10           6        2006          16          10          47
 DCP                          630    13882376          10           6        2006          16          12          56
 DCP                          630    13882821          10           6        2006          16          20          21
 DCP                          630    13882949          10           6        2006          16          22          29
 DCP                          630    13883149          10           6        2006          16          25          49
 DCP                          630    13883246          10           6        2006          16          27          26
 DCP                          630    13883722          10           6        2006          16          35          22
 DCP                          630    13884327          10           6        2006          16          45          27
 DCP                          630    13884452          10           6        2006          16          47          32
 DCP                          630    13884955          10           6        2006          16          55          55
 DCP                          630    13885483          10           6        2006          17           4          43
 DCP                          630    13885617          10           6        2006          17           6          57
 DCP                          630    13885741          10           6        2006          17           9           1
 DCP                          630    13885845          10           6        2006          17          10          45
 DCP                          630    13885981          10           6        2006          17          13           1
 DCP                          630    13886311          10           6        2006          17          18          31
 DCP                          630    13886990          10           6        2006          17          29          50
 DCP                          630    13887119          10           6        2006          17          31          59
 DCP                          630    13887413          10           6        2006          17          36          53
 DCP                          630    13887627          10           6        2006          17          40          27
 DCP                          630    13887837          10           6        2006          17          43          57
 DCP                          630    13887947          10           6        2006          17          45          47
 DCP                          630    13888026          10           6        2006          17          47           6
 DCP                          630    13888111          10           6        2006          17          48          31
 DCP                          630    13888208          10           6        2006          17          50           8
 DCP                          630    13888329          10           6        2006          17          52           9
 DCP                          630    13888428          10           6        2006          17          53          48
 DCP                          630    13888661          10           6        2006          17          57          41
 DCP                          630    13888803          10           6        2006          18           0           3
 DCP                          630    13889084          10           6        2006          18           4          44
 RARC                         630    13889797          10           6        2006          18          16          37
 RARC                         630    13889936          10           6        2006          18          18          56
 RARN                         631    13689971           8           6        2006          10          46          11
 RARN                         631    13690210           8           6        2006          10          50          10
 RARN                         631    13690338           8           6        2006          10          52          18
 RARN                         631    13690711           8           6        2006          10          58          31
 RARN                         631    13690833           8           6        2006          11           0          33
 RARN                         631    13690933           8           6        2006          11           2          13
 RARN                         631    13996227          11           6        2006          23          50          27
 RARN                         631    13996360          11           6        2006          23          52          40
 OBJ4                         631    13999599          12           6        2006           0          46          39
 RARN                         631    14002046          12           6        2006           1          27          26
 RARN                         631    14002172          12           6        2006           1          29          32
 RARN                         631    14002279          12           6        2006           1          31          19
 Objet2                       631    14006269          12           6        2006           2          37          49
 RARN                         631    14010509          12           6        2006           3          48          29
 RARN                         631    14010592          12           6        2006           3          49          52
 RARN                         631    14010884          12           6        2006           3          54          44
 Objet2                       631    14016114          12           6        2006           5          21          54
 Objet2                       631    14016357          12           6        2006           5          25          57
 Objet2                       631    14016490          12           6        2006           5          28          10
 DCP                          631    14019107          12           6        2006           6          11          47
 DCP                          631    14019211          12           6        2006           6          13          31
 DCP                          631    14019922          12           6        2006           6          25          22
 DCP                          631    14020046          12           6        2006           6          27          26
 DCP                          631    14020292          12           6        2006           6          31          32
 DCP                          631    14020669          12           6        2006           6          37          49
 DCP                          631    14020956          12           6        2006           6          42          36
 DCP                          631    14021492          12           6        2006           6          51          32
 DCP                          631    14022087          12           6        2006           7           1          27
 DCP                          631    14024977          12           6        2006           7          49          37
 DCP                          631    14025115          12           6        2006           7          51          55
 DCP                          631    14026105          12           6        2006           8           8          25
 DCP                          631    14026427          12           6        2006           8          13          47
 DCP                          631    14027493          12           6        2006           8          31          33
 DCP                          631    14029766          12           6        2006           9           9          26
 DCP                          631    14031123          12           6        2006           9          32           3
 DCP                          631    14031615          12           6        2006           9          40          15
 DCP                          631    14032840          12           6        2006          10           0          40
 DCP                          631    14035020          12           6        2006          10          37           0
 DCP                          631    14036449          12           6        2006          11           0          49
 DCP                          631    14037238          12           6        2006          11          13          58
 DCP                          631    14037914          12           6        2006          11          25          14
 DCP                          631    14039218          12           6        2006          11          46          58
 DCP                          631    14039660          12           6        2006          11          54          20
 DCP                          631    14042403          12           6        2006          12          40           3
 DCP                          631    14043167          12           6        2006          12          52          47
 DCP                          631    14045055          12           6        2006          13          24          15
 DCP                          631    14047419          12           6        2006          14           3          39
 DCP                          631    14049199          12           6        2006          14          33          19
 DCP                          631    14050008          12           6        2006          14          46          48
 DCP                          631    14050509          12           6        2006          14          55           9
 DCP                          631    14054896          12           6        2006          16           8          16
 DCP                          631    14061214          12           6        2006          17          53          34
 DCP                          631    14061355          12           6        2006          17          55          55
 DCP                          631    14061762          12           6        2006          18           2          42
 DCP                          631    14061968          12           6        2006          18           6           8
 RARC                         631    14062944          12           6        2006          18          22          24
 RARC                         631    14063240          12           6        2006          18          27          20
 CS                           631    14065142          12           6        2006          18          59           2
 Tonne                        631    14149894          13           6        2006          18          31          34
 Objet2                       631    14181686          14           6        2006           3          21          26
 Objet2                       631    14182061          14           6        2006           3          27          41
 RARN                         631    14182560          14           6        2006           3          36           0
 RARN                         631    14182862          14           6        2006           3          41           2
 RARN                         631    14182945          14           6        2006           3          42          25
 RARN                         631    14184926          14           6        2006           4          15          26
 Objet2                       631    14186493          14           6        2006           4          41          33
 DCP                          631    14190218          14           6        2006           5          43          38
 DCP                          631    14190555          14           6        2006           5          49          15
 DCP                          631    14190693          14           6        2006           5          51          33
 DCP                          631    14193071          14           6        2006           6          31          11
 DCP                          631    14193336          14           6        2006           6          35          36
 DCP                          631    14193450          14           6        2006           6          37          30
 DCP                          631    14193989          14           6        2006           6          46          29
 DCP                          631    14194109          14           6        2006           6          48          29
 DCP                          631    14194323          14           6        2006           6          52           3
 DCP                          631    14194416          14           6        2006           6          53          36
 DCP                          631    14197381          14           6        2006           7          43           1
 DCP                          631    14197923          14           6        2006           7          52           3
 DCP                          631    14198019          14           6        2006           7          53          39
 DCP                          631    14198339          14           6        2006           7          58          59
 DCP                          631    14198418          14           6        2006           8           0          18
 DCP                          631    14199477          14           6        2006           8          17          57
 DCP                          631    14199950          14           6        2006           8          25          50
 DCP                          631    14200337          14           6        2006           8          32          17
 DCP                          631    14201020          14           6        2006           8          43          40
 DCP                          631    14201115          14           6        2006           8          45          15
 DCP                          631    14201232          14           6        2006           8          47          12
 DCP                          631    14201759          14           6        2006           8          55          59
 DCP                          631    14201946          14           6        2006           8          59           6
 DCP                          631    14202028          14           6        2006           9           0          28
 DCP                          631    14203858          14           6        2006           9          30          58
 DCP                          631    14205238          14           6        2006           9          53          58
 DCP                          631    14205363          14           6        2006           9          56           3
 DCP                          631    14205610          14           6        2006          10           0          10
 DCP                          631    14205999          14           6        2006          10           6          39
 DCP                          631    14206312          14           6        2006          10          11          52
 DCP                          631    14209153          14           6        2006          10          59          13
 DCP                          631    14209566          14           6        2006          11           6           6
 DCP                          631    14210377          14           6        2006          11          19          37
 DCP                          631    14211185          14           6        2006          11          33           5
 DCP                          631    14211276          14           6        2006          11          34          36
 DCP                          631    14211385          14           6        2006          11          36          25
 DCP                          631    14211459          14           6        2006          11          37          39
 DCP                          631    14211806          14           6        2006          11          43          26
 DCP                          631    14212646          14           6        2006          11          57          26
 DCP                          631    14213327          14           6        2006          12           8          47
 DCP                          631    14217904          14           6        2006          13          25           4
 DCP                          631    14218151          14           6        2006          13          29          11
 DCP                          631    14219601          14           6        2006          13          53          21
 DCP                          631    14229820          14           6        2006          16          43          40
 Objet2                       631    14241764          14           6        2006          20           2          44
 RARN                         631    14258012          15           6        2006           0          33          32
 RARN                         631    14258198          15           6        2006           0          36          38
 RARN                         631    14258325          15           6        2006           0          38          45
 Objet2                       631    14259204          15           6        2006           0          53          24
 Objet2                       631    14259300          15           6        2006           0          55           0
 Objet2                       631    14259418          15           6        2006           0          56          58
 Objet2                       631    14262311          15           6        2006           1          45          11
 Objet2                       631    14271119          15           6        2006           4          11          59
 DCP                          631    14279490          15           6        2006           6          31          30
 DCP                          631    14279902          15           6        2006           6          38          22
 DCP                          631    14279982          15           6        2006           6          39          42
 DCP                          631    14280170          15           6        2006           6          42          50
 DCP                          631    14282402          15           6        2006           7          20           2
 DCP                          631    14283570          15           6        2006           7          39          30
 DCP                          631    14284817          15           6        2006           8           0          17
 DCP                          631    14285526          15           6        2006           8          12           6
 DCP                          631    14287893          15           6        2006           8          51          33
 DCP                          631    14288536          15           6        2006           9           2          16
 DCP                          631    14289004          15           6        2006           9          10           4
 DCP                          631    14289101          15           6        2006           9          11          41
 DCP                          631    14289221          15           6        2006           9          13          41
 DCP                          631    14289540          15           6        2006           9          19           0
 DCP                          631    14289952          15           6        2006           9          25          52
 DCP                          631    14291534          15           6        2006           9          52          14
 DCP                          631    14292609          15           6        2006          10          10           9
 DCP                          631    14292834          15           6        2006          10          13          54
 DCP                          631    14292943          15           6        2006          10          15          43
 DCP                          631    14294065          15           6        2006          10          34          25
 DCP                          631    14294325          15           6        2006          10          38          45
 DCP                          631    14295174          15           6        2006          10          52          54
 DCP                          631    14296116          15           6        2006          11           8          36
 DCP                          631    14296632          15           6        2006          11          17          12
 DCP                          631    14298582          15           6        2006          11          49          42
 DCP                          631    14300392          15           6        2006          12          19          52
 DCP                          631    14300487          15           6        2006          12          21          27
 DCP                          631    14300800          15           6        2006          12          26          40
 DCP                          631    14302278          15           6        2006          12          51          18
 DCP                          631    14302661          15           6        2006          12          57          41
 DCP                          631    14303263          15           6        2006          13           7          43
 DCP                          631    14305331          15           6        2006          13          42          11
 DCP                          631    14307666          15           6        2006          14          21           6
 DCP                          631    14310245          15           6        2006          15           4           5
 DCP                          631    14314357          15           6        2006          16          12          37
 RARN                         631    14325245          15           6        2006          19          14           5
 OBJ4                         631    14334368          15           6        2006          21          46           8
 Objet2                       631    14337271          15           6        2006          22          34          31
 Objet2                       631    14337548          15           6        2006          22          39           8
 RARN                         631    14342040          15           6        2006          23          54           0
 RARN                         631    14342781          16           6        2006           0           6          21
 RARN                         631    14342897          16           6        2006           0           8          17
 RARN                         631    14343223          16           6        2006           0          13          43
 RARN                         631    14344080          16           6        2006           0          28           0
 RARN                         631    14346103          16           6        2006           1           1          43
 RARN                         631    14346352          16           6        2006           1           5          52
 RARN                         631    14346838          16           6        2006           1          13          58
 RARN                         631    14347137          16           6        2006           1          18          57
 RARN                         631    14348138          16           6        2006           1          35          38
 RARN                         631    14348286          16           6        2006           1          38           6
 RARN                         631    14348524          16           6        2006           1          42           4
 Objet2                       631    14359638          16           6        2006           4          47          18
 Objet2                       631    14360061          16           6        2006           4          54          21
 Objet2                       631    14360475          16           6        2006           5           1          15
 Objet2                       631    14362643          16           6        2006           5          37          23
 OBJ4                         631    14364315          16           6        2006           6           5          15
 OBJ4                         631    14364414          16           6        2006           6           6          54
 OBJ4                         631    14365337          16           6        2006           6          22          17
 DCP                          631    14368395          16           6        2006           7          13          15
 DCP                          631    14369848          16           6        2006           7          37          28
 DCP                          631    14369942          16           6        2006           7          39           2
 DCP                          631    14370375          16           6        2006           7          46          15
 DCP                          631    14371188          16           6        2006           7          59          48
 DCP                          631    14371457          16           6        2006           8           4          17
 DCP                          631    14372107          16           6        2006           8          15           7
 DCP                          631    14372457          16           6        2006           8          20          57
 DCP                          631    14373419          16           6        2006           8          36          59
 DCP                          631    14374038          16           6        2006           8          47          18
 DCP                          631    14374579          16           6        2006           8          56          19
 DCP                          631    14375398          16           6        2006           9           9          58
 DCP                          631    14375732          16           6        2006           9          15          32
 DCP                          631    14376117          16           6        2006           9          21          57
 DCP                          631    14376211          16           6        2006           9          23          31
 DCP                          631    14376327          16           6        2006           9          25          27
 DCP                          631    14376763          16           6        2006           9          32          43
 DCP                          631    14377038          16           6        2006           9          37          18
 DCP                          631    14377114          16           6        2006           9          38          34
 DCP                          631    14377384          16           6        2006           9          43           4
 DCP                          631    14377859          16           6        2006           9          50          59
 DCP                          631    14378224          16           6        2006           9          57           4
 DCP                          631    14378410          16           6        2006          10           0          10
 DCP                          631    14379597          16           6        2006          10          19          57
 DCP                          631    14379709          16           6        2006          10          21          49
 DCP                          631    14379982          16           6        2006          10          26          22
 DCP                          631    14380244          16           6        2006          10          30          44
 DCP                          631    14380356          16           6        2006          10          32          36
 DCP                          631    14380435          16           6        2006          10          33          55
 DCP                          631    14380520          16           6        2006          10          35          20
 DCP                          631    14381257          16           6        2006          10          47          37
 DCP                          631    14381455          16           6        2006          10          50          55
 DCP                          631    14381997          16           6        2006          10          59          57
 DCP                          631    14382348          16           6        2006          11           5          48
 DCP                          631    14382471          16           6        2006          11           7          51
 DCP                          631    14382707          16           6        2006          11          11          47
 DCP                          631    14382829          16           6        2006          11          13          49
 DCP                          631    14382931          16           6        2006          11          15          31
 DCP                          631    14383062          16           6        2006          11          17          42
 DCP                          631    14384124          16           6        2006          11          35          24
 DCP                          631    14384590          16           6        2006          11          43          10
 DCP                          631    14384727          16           6        2006          11          45          27
 DCP                          631    14385179          16           6        2006          11          52          59
 DCP                          631    14386052          16           6        2006          12           7          32
 DCP                          631    14386381          16           6        2006          12          13           1
 DCP                          631    14386808          16           6        2006          12          20           8
 DCP                          631    14387283          16           6        2006          12          28           3
 DCP                          631    14387497          16           6        2006          12          31          37
 DCP                          631    14388014          16           6        2006          12          40          14
 DCP                          631    14389180          16           6        2006          12          59          40
 DCP                          631    14394289          16           6        2006          14          24          49
 DCP                          631    14394498          16           6        2006          14          28          18
 DCP                          631    14398537          16           6        2006          15          35          37
 DCP                          631    14401016          16           6        2006          16          16          56
 DCP                          631    14403923          16           6        2006          17           5          23
 Objet2                       631    14412613          16           6        2006          19          30          13
 Objet2                       631    14412996          16           6        2006          19          36          36
 Objet2                       631    14413352          16           6        2006          19          42          32
 Objet2                       631    14413482          16           6        2006          19          44          42
 Arda                         631    14418283          16           6        2006          21           4          43
 Arda                         631    14438024          17           6        2006           2          33          44
 Arda                         631    14438126          17           6        2006           2          35          26
 DCP                          631    14460306          17           6        2006           8          45           6
 DCP                          631    14462667          17           6        2006           9          24          27
 DCP                          631    14463224          17           6        2006           9          33          44
 DCP                          631    14463309          17           6        2006           9          35           9
 DCP                          631    14463870          17           6        2006           9          44          30
 DCP                          631    14465260          17           6        2006          10           7          40
 DCP                          631    14465720          17           6        2006          10          15          20
 DCP                          631    14466790          17           6        2006          10          33          10
 DCP                          631    14467968          17           6        2006          10          52          48
 DCP                          631    14470495          17           6        2006          11          34          55
 DCP                          631    14471969          17           6        2006          11          59          29
 DCP                          631    14472198          17           6        2006          12           3          18
 DCP                          631    14472334          17           6        2006          12           5          34
 DCP                          631    14472664          17           6        2006          12          11           4
 DCP                          631    14473077          17           6        2006          12          17          57
 DCP                          631    14473982          17           6        2006          12          33           2
 DCP                          631    14475577          17           6        2006          12          59          37
 DCP                          631    14475824          17           6        2006          13           3          44
 DCP                          631    14478326          17           6        2006          13          45          26
 DCP                          631    14479821          17           6        2006          14          10          21
 DCP                          631    14481327          17           6        2006          14          35          27
 DCP                          631    14482059          17           6        2006          14          47          39
 DCP                          631    14492140          17           6        2006          17          35          40
 RARN                         631    14531757          18           6        2006           4          35          57
 RARN                         631    14531866          18           6        2006           4          37          46
 RARN                         631    14531941          18           6        2006           4          39           1
 RARN                         631    14532016          18           6        2006           4          40          16
 RARN                         631    14532095          18           6        2006           4          41          35
 RARN                         631    14532274          18           6        2006           4          44          34
 RARN                         631    14532483          18           6        2006           4          48           3
 RARN                         631    14532745          18           6        2006           4          52          25
 DCP                          631    14537588          18           6        2006           6          13           8
 DCP                          631    14537907          18           6        2006           6          18          27
 DCP                          631    14538229          18           6        2006           6          23          49
 DCP                          631    14538570          18           6        2006           6          29          30
 DCP                          631    14538713          18           6        2006           6          31          53
 DCP                          631    14539616          18           6        2006           6          46          56
 DCP                          631    14541992          18           6        2006           7          26          32
 DCP                          631    14543095          18           6        2006           7          44          55
 DCP                          631    14544252          18           6        2006           8           4          12
 DCP                          631    14544377          18           6        2006           8           6          17
 DCP                          631    14544759          18           6        2006           8          12          39
 DCP                          631    14544887          18           6        2006           8          14          47
 DCP                          631    14546317          18           6        2006           8          38          37
 DCP                          631    14547033          18           6        2006           8          50          33
 DCP                          631    14547828          18           6        2006           9           3          48
 DCP                          631    14548759          18           6        2006           9          19          19
 DCP                          631    14549579          18           6        2006           9          32          59
 DCP                          631    14549939          18           6        2006           9          38          59
 DCP                          631    14550553          18           6        2006           9          49          13
 DCP                          631    14551161          18           6        2006           9          59          21
 DCP                          631    14551283          18           6        2006          10           1          23
 DCP                          631    14551719          18           6        2006          10           8          39
 DCP                          631    14552611          18           6        2006          10          23          31
 DCP                          631    14552957          18           6        2006          10          29          17
 DCP                          631    14553169          18           6        2006          10          32          49
 DCP                          631    14553468          18           6        2006          10          37          48
 DCP                          631    14553592          18           6        2006          10          39          52
 DCP                          631    14554204          18           6        2006          10          50           4
 DCP                          631    14554487          18           6        2006          10          54          47
 DCP                          631    14554625          18           6        2006          10          57           5
 DCP                          631    14554987          18           6        2006          11           3           7
 DCP                          631    14555553          18           6        2006          11          12          33
 DCP                          631    14555866          18           6        2006          11          17          46
 DCP                          631    14556134          18           6        2006          11          22          14
 DCP                          631    14556771          18           6        2006          11          32          51
 DCP                          631    14557092          18           6        2006          11          38          12
 DCP                          631    14557573          18           6        2006          11          46          13
 DCP                          631    14557806          18           6        2006          11          50           6
 DCP                          631    14558366          18           6        2006          11          59          26
 DCP                          631    14558613          18           6        2006          12           3          33
 DCP                          631    14558810          18           6        2006          12           6          50
 DCP                          631    14559459          18           6        2006          12          17          39
 DCP                          631    14559867          18           6        2006          12          24          27
 DCP                          631    14560338          18           6        2006          12          32          18
 DCP                          631    14560512          18           6        2006          12          35          12
 DCP                          631    14560622          18           6        2006          12          37           2
 DCP                          631    14560699          18           6        2006          12          38          19
 DCP                          631    14561250          18           6        2006          12          47          30
 DCP                          631    14562071          18           6        2006          13           1          11
 DCP                          631    14562153          18           6        2006          13           2          33
 DCP                          631    14562245          18           6        2006          13           4           5
 DCP                          631    14562517          18           6        2006          13           8          37
 DCP                          631    14562724          18           6        2006          13          12           4
 DCP                          631    14563023          18           6        2006          13          17           3
 DCP                          631    14563549          18           6        2006          13          25          49
 DCP                          631    14563857          18           6        2006          13          30          57
 DCP                          631    14564222          18           6        2006          13          37           2
 DCP                          631    14564631          18           6        2006          13          43          51
 DCP                          631    14564968          18           6        2006          13          49          28
 DCP                          631    14565631          18           6        2006          14           0          31
 DCP                          631    14565825          18           6        2006          14           3          45
 DCP                          631    14565916          18           6        2006          14           5          16
 DCP                          631    14566452          18           6        2006          14          14          12
 DCP                          631    14566871          18           6        2006          14          21          11
 DCP                          631    14567325          18           6        2006          14          28          45
 DCP                          631    14567498          18           6        2006          14          31          38
 DCP                          631    14568906          18           6        2006          14          55           6
 DCP                          631    14568980          18           6        2006          14          56          20
 DCP                          631    14569130          18           6        2006          14          58          50
 DCP                          631    14569937          18           6        2006          15          12          17
 DCP                          631    14571974          18           6        2006          15          46          14
 DCP                          631    14572596          18           6        2006          15          56          36
 DCP                          631    14573157          18           6        2006          16           5          57
 DCP                          631    14573792          18           6        2006          16          16          32
 DCP                          631    14575645          18           6        2006          16          47          25
 OBJ4                         631    14580356          18           6        2006          18           5          56
 RARN                         631    14619827          19           6        2006           5           3          47
 RARN                         631    14620381          19           6        2006           5          13           1
 RARN                         631    14621790          19           6        2006           5          36          30
 RARN                         631    14621930          19           6        2006           5          38          50
 DCP                          631    14628612          19           6        2006           7          30          12
 DCP                          631    14632728          19           6        2006           8          38          48
 DCP                          631    14632957          19           6        2006           8          42          37
 DCP                          631    14633950          19           6        2006           8          59          10
 DCP                          631    14634419          19           6        2006           9           6          59
 DCP                          631    14634877          19           6        2006           9          14          37
 DCP                          631    14637276          19           6        2006           9          54          36
 DCP                          631    14639770          19           6        2006          10          36          10
 DCP                          631    14640045          19           6        2006          10          40          45
 DCP                          631    14641402          19           6        2006          11           3          22
 DCP                          631    14642656          19           6        2006          11          24          16
 DCP                          631    14642865          19           6        2006          11          27          45
 DCP                          631    14643659          19           6        2006          11          40          59
 DCP                          631    14644445          19           6        2006          11          54           5
 DCP                          631    14645513          19           6        2006          12          11          53
 DCP                          631    14646646          19           6        2006          12          30          46
 DCP                          631    14648071          19           6        2006          12          54          31
 DCP                          631    14648533          19           6        2006          13           2          13
 DCP                          631    14648705          19           6        2006          13           5           5
 DCP                          631    14649660          19           6        2006          13          21           0
 DCP                          631    14649791          19           6        2006          13          23          11
 DCP                          631    14650694          19           6        2006          13          38          14
 DCP                          631    14652926          19           6        2006          14          15          26
 DCP                          631    14654188          19           6        2006          14          36          28
 DCP                          631    14657961          19           6        2006          15          39          21
 DCP                          631    14658434          19           6        2006          15          47          14
 DCP                          631    14661031          19           6        2006          16          30          31
 DCP                          631    14665372          19           6        2006          17          42          52
 OBJ4                         631    14701665          20           6        2006           3          47          45
 OBJ4                         631    14708457          20           6        2006           5          40          57
 DCP                          631    14710660          20           6        2006           6          17          40
 DCP                          631    14710753          20           6        2006           6          19          13
 DCP                          631    14711273          20           6        2006           6          27          53
 DCP                          631    14712321          20           6        2006           6          45          21
 DCP                          631    14713285          20           6        2006           7           1          25
 DCP                          631    14714638          20           6        2006           7          23          58
 DCP                          631    14716336          20           6        2006           7          52          16
 DCP                          631    14720565          20           6        2006           9           2          45
 DCP                          631    14721712          20           6        2006           9          21          52
 RARN                         631    14757035          20           6        2006          19          10          35
 RARN                         631    14757169          20           6        2006          19          12          49
 Objet2                       631    14840117          21           6        2006          18          15          17
 Objet2                       631    14840258          21           6        2006          18          17          38
 PdeG2                        631    14874597          22           6        2006           3          49          57
 PdeG2                        631    14874836          22           6        2006           3          53          56
 PdeG2                        631    14874962          22           6        2006           3          56           2
 OBJ4                         631    14883465          22           6        2006           6          17          45
 OBJ4                         631    14969420          23           6        2006           6          10          20
 PdeG2                        631    15035706          24           6        2006           0          35           6
 Objet2                       631    15056917          24           6        2006           6          28          37
 Objet2                       631    15056995          24           6        2006           6          29          55
 Objet2                       631    15057077          24           6        2006           6          31          17
 Objet2                       631    15099423          24           6        2006          18          17           3
 CS                           632    13688037           8           6        2006          10          13          57
 RARC                         632    13688559           8           6        2006          10          22          39
 RARC                         632    13688660           8           6        2006          10          24          20
 RARC                         632    13688994           8           6        2006          10          29          54
 CS                           632    13688997           8           6        2006          10          29          57
 B1B2                         632    13689002           8           6        2006          10          30           2
 RARC                         632    13689234           8           6        2006          10          33          54
 B1B2                         632    13689242           8           6        2006          10          34           2
 RARC                         632    13689562           8           6        2006          10          39          22
 CS                           632    13689565           8           6        2006          10          39          25
 B1B2                         632    13689570           8           6        2006          10          39          30
 RARC                         632    13689659           8           6        2006          10          40          59
 CS                           632    13689662           8           6        2006          10          41           2
 B1B2                         632    13689667           8           6        2006          10          41           7
 RARC                         632    13690015           8           6        2006          10          46          55
 RARC                         632    13690134           8           6        2006          10          48          54
 CS                           632    13690137           8           6        2006          10          48          57
 B1B2                         632    13690142           8           6        2006          10          49           2
 B1B2                         632    13690356           8           6        2006          10          52          36
 RARC                         632    13690739           8           6        2006          10          58          59
 CS                           632    13690742           8           6        2006          10          59           2
 RARC                         632    13691108           8           6        2006          11           5           8
 AquaSud                      632    13691113           8           6        2006          11           5          13
 B1B2                         632    13691116           8           6        2006          11           5          16
 RARC                         632    13691242           8           6        2006          11           7          22
 RARC                         632    13691367           8           6        2006          11           9          27
 RARC                         632    13691474           8           6        2006          11          11          14
 B1B2                         632    13691482           8           6        2006          11          11          22
 RARC                         632    13691756           8           6        2006          11          15          56
 CS                           632    13691759           8           6        2006          11          15          59
 RARC                         632    13692028           8           6        2006          11          20          28
 RARC                         632    13692151           8           6        2006          11          22          31
 RARC                         632    13692256           8           6        2006          11          24          16
 RARC                         632    13692392           8           6        2006          11          26          32
 RARC                         632    13692521           8           6        2006          11          28          41
 B1B2                         632    13692643           8           6        2006          11          30          43
 RARC                         632    13692721           8           6        2006          11          32           1
 CS                           632    13692724           8           6        2006          11          32           4
 B1B2                         632    13692729           8           6        2006          11          32           9
 CS                           632    13692824           8           6        2006          11          33          44
 RARC                         632    13692947           8           6        2006          11          35          47
 CS                           632    13692950           8           6        2006          11          35          50
 RARC                         632    13693057           8           6        2006          11          37          37
 RARC                         632    13693213           8           6        2006          11          40          13
 CS                           632    13693216           8           6        2006          11          40          16
 RARC                         632    13693299           8           6        2006          11          41          39
 RARC                         632    13693400           8           6        2006          11          43          20
 RARC                         632    13693528           8           6        2006          11          45          28
 RARC                         632    13693726           8           6        2006          11          48          46
 CS                           632    13693825           8           6        2006          11          50          25
 CS                           632    13694157           8           6        2006          11          55          57
 RARC                         632    13694356           8           6        2006          11          59          16
 RARC                         632    13694435           8           6        2006          12           0          35
 CS                           632    13694438           8           6        2006          12           0          38
 RARC                         632    13694520           8           6        2006          12           2           0
 B1B2                         632    13694528           8           6        2006          12           2           8
 RARC                         632    13694962           8           6        2006          12           9          22
 RARC                         632    13695069           8           6        2006          12          11           9
 CS                           632    13695072           8           6        2006          12          11          12
 RARC                         632    13695211           8           6        2006          12          13          31
 RARC                         632    13695352           8           6        2006          12          15          52
 CS                           632    13695355           8           6        2006          12          15          55
 B1B2                         632    13695360           8           6        2006          12          16           0
 RARC                         632    13695758           8           6        2006          12          22          38
 RARC                         632    13696071           8           6        2006          12          27          51
 RARC                         632    13696212           8           6        2006          12          30          12
 RARC                         632    13696351           8           6        2006          12          32          31
 RARC                         632    13696611           8           6        2006          12          36          51
 CS                           632    13696722           8           6        2006          12          38          42
 RARC                         632    13696794           8           6        2006          12          39          54
 B1B2                         632    13696802           8           6        2006          12          40           2
 RARC                         632    13696869           8           6        2006          12          41           9
 CS                           632    13697035           8           6        2006          12          43          55
 RARC                         632    13697126           8           6        2006          12          45          26
 B1B2                         632    13697134           8           6        2006          12          45          34
 RARC                         632    13697243           8           6        2006          12          47          23
 RARC                         632    13697334           8           6        2006          12          48          54
 RARC                         632    13697519           8           6        2006          12          51          59
 RARC                         632    13697596           8           6        2006          12          53          16
 CS                           632    13698129           8           6        2006          13           2           9
 RARC                         632    13701472           8           6        2006          13          57          52
 B1B2                         632    13702104           8           6        2006          14           8          24
 B1B2                         632    13702659           8           6        2006          14          17          39
 DCP                          632    13702757           8           6        2006          14          19          17
 RARC                         632    13702991           8           6        2006          14          23          11
 RARC                         632    13703072           8           6        2006          14          24          32
 RARC                         632    13703270           8           6        2006          14          27          50
 B1B2                         632    13703847           8           6        2006          14          37          27
 RARC                         632    13704246           8           6        2006          14          44           6
 RARC                         632    13704849           8           6        2006          14          54           9
 B1B2                         632    13705156           8           6        2006          14          59          16
 RARC                         632    13705913           8           6        2006          15          11          53
 B1B2                         632    13705921           8           6        2006          15          12           1
 DCP                          632    13706746           8           6        2006          15          25          46
 DCP                          632    13707181           8           6        2006          15          33           1
 RARC                         632    13707375           8           6        2006          15          36          15
 DCP                          632    13707381           8           6        2006          15          36          21
 B1B2                         632    13707534           8           6        2006          15          38          54
 DCP                          632    13708054           8           6        2006          15          47          34
 OBJ4                         632    13708285           8           6        2006          15          51          25
 OBJ4                         632    13708389           8           6        2006          15          53           9
 B1B2                         632    13709919           8           6        2006          16          18          39
 DCP                          632    13710290           8           6        2006          16          24          50
 DCP                          632    13711028           8           6        2006          16          37           8
 B1B2                         632    13711782           8           6        2006          16          49          42
 DCP                          632    13711863           8           6        2006          16          51           3
 B1B2                         632    13713470           8           6        2006          17          17          50
 DCP                          632    13713797           8           6        2006          17          23          17
 B1B2                         632    13714136           8           6        2006          17          28          56
 B1B2                         632    13717208           8           6        2006          18          20           8
 OBJ4                         632    13717338           8           6        2006          18          22          18
 OBJ4                         632    13718112           8           6        2006          18          35          12
 OBJ4                         632    13718295           8           6        2006          18          38          15
 DCP                          632    13718516           8           6        2006          18          41          56
 OBJ4                         632    13718525           8           6        2006          18          42           5
 OBJ4                         632    13718664           8           6        2006          18          44          24
 OBJ4                         632    13719172           8           6        2006          18          52          52
 OBJ4                         632    13719451           8           6        2006          18          57          31
 DCP                          632    13719803           8           6        2006          19           3          23
 OBJ4                         632    13719812           8           6        2006          19           3          32
 DCP                          632    13720068           8           6        2006          19           7          48
 OBJ4                         632    13720077           8           6        2006          19           7          57
 DCP                          632    13720182           8           6        2006          19           9          42
 OBJ4                         632    13720191           8           6        2006          19           9          51
 OBJ4                         632    13720503           8           6        2006          19          15           3
 OBJ4                         632    13720769           8           6        2006          19          19          29
 OBJ4                         632    13721084           8           6        2006          19          24          44
 OBJ4                         632    13721378           8           6        2006          19          29          38
 OBJ4                         632    13724350           8           6        2006          20          19          10
 OBJ4                         632    13725000           8           6        2006          20          30           0
 OBJ4                         632    13725234           8           6        2006          20          33          54
 OBJ4                         632    13725435           8           6        2006          20          37          15
 OBJ4                         632    13725593           8           6        2006          20          39          53
 OBJ4                         632    13726380           8           6        2006          20          53           0
 OBJ4                         632    13726963           8           6        2006          21           2          43
 RARN                         632    13727526           8           6        2006          21          12           6
 OBJ4                         632    13727533           8           6        2006          21          12          13
 OBJ4                         632    13727617           8           6        2006          21          13          37
 OBJ4                         632    13727712           8           6        2006          21          15          12
 RARN                         632    13727824           8           6        2006          21          17           4
 OBJ4                         632    13728039           8           6        2006          21          20          39
 OBJ4                         632    13728126           8           6        2006          21          22           6
 OBJ4                         632    13728227           8           6        2006          21          23          47
 OBJ4                         632    13728560           8           6        2006          21          29          20
 OBJ4                         632    13728797           8           6        2006          21          33          17
 OBJ4                         632    13728922           8           6        2006          21          35          22
 OBJ4                         632    13729028           8           6        2006          21          37           8
 OBJ4                         632    13729168           8           6        2006          21          39          28
 OBJ4                         632    13730435           8           6        2006          22           0          35
 OBJ4                         632    13731254           8           6        2006          22          14          14
 OBJ4                         632    13731672           8           6        2006          22          21          12
 OBJ4                         632    13732297           8           6        2006          22          31          37
 OBJ4                         632    13732479           8           6        2006          22          34          39
 OBJ4                         632    13732552           8           6        2006          22          35          52
 OBJ4                         632    13733370           8           6        2006          22          49          30
 OBJ4                         632    13733776           8           6        2006          22          56          16
 OBJ4                         632    13733850           8           6        2006          22          57          30
 OBJ4                         632    13733926           8           6        2006          22          58          46
 DCP                          632    13734374           8           6        2006          23           6          14
 OBJ4                         632    13734383           8           6        2006          23           6          23
 OBJ4                         632    13734615           8           6        2006          23          10          15
 DCP                          632    13735342           8           6        2006          23          22          22
 OBJ4                         632    13735604           8           6        2006          23          26          44
 OBJ4                         632    13735826           8           6        2006          23          30          26
 OBJ4                         632    13736454           8           6        2006          23          40          54
 OBJ4                         632    13737559           8           6        2006          23          59          19
 OBJ4                         632    13738800           9           6        2006           0          20           0
 OBJ4                         632    13739508           9           6        2006           0          31          48
 OBJ4                         632    13742181           9           6        2006           1          16          21
 OBJ4                         632    13743131           9           6        2006           1          32          11
 OBJ4                         632    13743656           9           6        2006           1          40          56
 OBJ4                         632    13743887           9           6        2006           1          44          47
 OBJ4                         632    13744195           9           6        2006           1          49          55
 DCP                          632    13744450           9           6        2006           1          54          10
 OBJ4                         632    13744459           9           6        2006           1          54          19
 OBJ4                         632    13744981           9           6        2006           2           3           1
 OBJ4                         632    13746066           9           6        2006           2          21           6
 OBJ4                         632    13746991           9           6        2006           2          36          31
 OBJ4                         632    13751309           9           6        2006           3          48          29
 DCP                          632    13752119           9           6        2006           4           1          59
 OBJ4                         632    13752128           9           6        2006           4           2           8
 DCP                          632    13752683           9           6        2006           4          11          23
 OBJ4                         632    13753223           9           6        2006           4          20          23
 OBJ4                         632    13753329           9           6        2006           4          22           9
 OBJ4                         632    13753468           9           6        2006           4          24          28
 OBJ4                         632    13753603           9           6        2006           4          26          43
 DCP                          632    13753721           9           6        2006           4          28          41
 OBJ4                         632    13753731           9           6        2006           4          28          51
 OBJ4                         632    13753921           9           6        2006           4          32           1
 OBJ4                         632    13754008           9           6        2006           4          33          28
 OBJ4                         632    13754422           9           6        2006           4          40          22
 OBJ4                         632    13754504           9           6        2006           4          41          44
 DCP                          632    13754950           9           6        2006           4          49          10
 OBJ4                         632    13754960           9           6        2006           4          49          20
 DCP                          632    13755064           9           6        2006           4          51           4
 OBJ4                         632    13755073           9           6        2006           4          51          13
 OBJ4                         632    13755158           9           6        2006           4          52          38
 OBJ4                         632    13755253           9           6        2006           4          54          13
 OBJ4                         632    13755372           9           6        2006           4          56          12
 OBJ4                         632    13756100           9           6        2006           5           8          20
 OBJ4                         632    13756204           9           6        2006           5          10           4
 OBJ4                         632    13756338           9           6        2006           5          12          18
 DCP                          632    13756559           9           6        2006           5          15          59
 DCP                          632    13756699           9           6        2006           5          18          19
 OBJ4                         632    13756709           9           6        2006           5          18          29
 OBJ4                         632    13756846           9           6        2006           5          20          46
 OBJ4                         632    13757313           9           6        2006           5          28          33
 OBJ4                         632    13757409           9           6        2006           5          30           9
 OBJ4                         632    13757848           9           6        2006           5          37          28
 OBJ4                         632    13757975           9           6        2006           5          39          35
 OBJ4                         632    13758169           9           6        2006           5          42          49
 OBJ4                         632    13758259           9           6        2006           5          44          19
 OBJ4                         632    13758510           9           6        2006           5          48          30
 OBJ4                         632    13758652           9           6        2006           5          50          52
 OBJ4                         632    13758795           9           6        2006           5          53          15
 OBJ4                         632    13759076           9           6        2006           5          57          56
 OBJ4                         632    13759343           9           6        2006           6           2          23
 OBJ4                         632    13759461           9           6        2006           6           4          21
 OBJ4                         632    13759554           9           6        2006           6           5          54
 OBJ4                         632    13759666           9           6        2006           6           7          46
 RARN                         632    13759831           9           6        2006           6          10          31
 RARN                         632    13763137           9           6        2006           7           5          37
 PdeG2                        632    13810327           9           6        2006          20          12           7
 PdeG2                        632    13810445           9           6        2006          20          14           5
 PdeG2                        632    13810539           9           6        2006          20          15          39
 PdeG2                        632    13843404          10           6        2006           5          23          24
 PdeG2                        632    13843525          10           6        2006           5          25          25
 PdeG2                        632    13843624          10           6        2006           5          27           4
 Objet2                       632    13846425          10           6        2006           6          13          45
 Objet2                       632    13846666          10           6        2006           6          17          46
 Objet2                       632    13846764          10           6        2006           6          19          24
 Objet2                       632    13846995          10           6        2006           6          23          15
 Objet2                       632    13847134          10           6        2006           6          25          34
 Objet2                       632    13847269          10           6        2006           6          27          49
 Objet2                       632    13847397          10           6        2006           6          29          57
 Objet2                       632    13847510          10           6        2006           6          31          50
 Objet2                       632    13847685          10           6        2006           6          34          45
 Objet2                       632    13847797          10           6        2006           6          36          37
 Objet2                       632    13847877          10           6        2006           6          37          57
 Objet2                       632    13848204          10           6        2006           6          43          24
 Objet2                       632    13848521          10           6        2006           6          48          41
 Objet2                       632    13848606          10           6        2006           6          50           6
 Objet2                       632    13848925          10           6        2006           6          55          25
 Objet2                       632    13849166          10           6        2006           6          59          26
 Objet2                       632    13849249          10           6        2006           7           0          49
 Objet2                       632    13849342          10           6        2006           7           2          22
 Objet2                       632    13849455          10           6        2006           7           4          15
 Objet2                       632    13849539          10           6        2006           7           5          39
 Objet2                       632    13849749          10           6        2006           7           9           9
 Objet2                       632    13849943          10           6        2006           7          12          23
 Objet2                       632    13850212          10           6        2006           7          16          52
 Objet2                       632    13850910          10           6        2006           7          28          30
 Objet2                       632    13851012          10           6        2006           7          30          12
 Objet2                       632    13851472          10           6        2006           7          37          52
 Objet2                       632    13851562          10           6        2006           7          39          22
 Objet2                       632    13851669          10           6        2006           7          41           9
 Objet2                       632    13851947          10           6        2006           7          45          47
 Objet2                       632    13852080          10           6        2006           7          48           0
 Objet2                       632    13852203          10           6        2006           7          50           3
 Objet2                       632    13852440          10           6        2006           7          54           0
 Objet2                       632    13852563          10           6        2006           7          56           3
 Objet2                       632    13852668          10           6        2006           7          57          48
 Objet2                       632    13852935          10           6        2006           8           2          15
 Objet2                       632    13853053          10           6        2006           8           4          13
 Objet2                       632    13853145          10           6        2006           8           5          45
 Objet2                       632    13853424          10           6        2006           8          10          24
 Objet2                       632    13853527          10           6        2006           8          12           7
 Objet2                       632    13853659          10           6        2006           8          14          19
 Objet2                       632    13853781          10           6        2006           8          16          21
 Objet2                       632    13853882          10           6        2006           8          18           2
 Objet2                       632    13854127          10           6        2006           8          22           7
 Objet2                       632    13854216          10           6        2006           8          23          36
 Objet2                       632    13854456          10           6        2006           8          27          36
 Objet2                       632    13854698          10           6        2006           8          31          38
 Objet2                       632    13854784          10           6        2006           8          33           4
 Objet2                       632    13854881          10           6        2006           8          34          41
 Objet2                       632    13855004          10           6        2006           8          36          44
 Objet2                       632    13855237          10           6        2006           8          40          37
 Objet2                       632    13855356          10           6        2006           8          42          36
 Objet2                       632    13855451          10           6        2006           8          44          11
 Objet2                       632    13855569          10           6        2006           8          46           9
 Objet2                       632    13855663          10           6        2006           8          47          43
 Objet2                       632    13855777          10           6        2006           8          49          37
 Objet2                       632    13855863          10           6        2006           8          51           3
 Objet2                       632    13855961          10           6        2006           8          52          41
 Objet2                       632    13856191          10           6        2006           8          56          31
 Objet2                       632    13856329          10           6        2006           8          58          49
 Objet2                       632    13856588          10           6        2006           9           3           8
 Objet2                       632    13856696          10           6        2006           9           4          56
 Objet2                       632    13856837          10           6        2006           9           7          17
 Objet2                       632    13856978          10           6        2006           9           9          38
 Objet2                       632    13857116          10           6        2006           9          11          56
 Objet2                       632    13857373          10           6        2006           9          16          13
 Objet2                       632    13857478          10           6        2006           9          17          58
 Objet2                       632    13857614          10           6        2006           9          20          14
 Objet2                       632    13857742          10           6        2006           9          22          22
 Objet2                       632    13857857          10           6        2006           9          24          17
 Objet2                       632    13857943          10           6        2006           9          25          43
 Objet2                       632    13858042          10           6        2006           9          27          22
 Objet2                       632    13858169          10           6        2006           9          29          29
 Objet2                       632    13858279          10           6        2006           9          31          19
 Objet2                       632    13858355          10           6        2006           9          32          35
 Objet2                       632    13858434          10           6        2006           9          33          54
 Objet2                       632    13859044          10           6        2006           9          44           4
 Objet2                       632    13859578          10           6        2006           9          52          58
 Objet2                       632    13859741          10           6        2006           9          55          41
 Objet2                       632    13859838          10           6        2006           9          57          18
 Objet2                       632    13859959          10           6        2006           9          59          19
 Objet2                       632    13860183          10           6        2006          10           3           3
 Objet2                       632    13860291          10           6        2006          10           4          51
 Objet2                       632    13860979          10           6        2006          10          16          19
 Objet2                       632    13861096          10           6        2006          10          18          16
 Arda                         632    13886734          10           6        2006          17          25          34
 Arda                         632    13886947          10           6        2006          17          29           7
 Arda                         632    13887039          10           6        2006          17          30          39
 Arda                         632    13887530          10           6        2006          17          38          50
 Arda                         632    13887755          10           6        2006          17          42          35
 Arda                         632    13887862          10           6        2006          17          44          22
 Arda                         632    13888004          10           6        2006          17          46          44
 DCP                          632    13889002          10           6        2006          18           3          22
 Arda                         632    13889919          10           6        2006          18          18          39
 Arda                         632    13890237          10           6        2006          18          23          57
 Arda                         632    13890312          10           6        2006          18          25          12
 AquaSud                      632    13891422          10           6        2006          18          43          42
 AquaSud                      632    13891533          10           6        2006          18          45          33
 AquaSud                      632    13891613          10           6        2006          18          46          53
 RARC                         632    13891792          10           6        2006          18          49          52
 CS                           632    13891922          10           6        2006          18          52           2
 AquaSud                      632    13892196          10           6        2006          18          56          36
 RARC                         632    13892469          10           6        2006          19           1           9
 CS                           632    13892555          10           6        2006          19           2          35
 CS                           632    13892648          10           6        2006          19           4           8
 RARC                         632    13892938          10           6        2006          19           8          58
 CS                           632    13892942          10           6        2006          19           9           2
 CS                           632    13893060          10           6        2006          19          11           0
 CS                           632    13893269          10           6        2006          19          14          29
 AquaSud                      632    13893272          10           6        2006          19          14          32
 AquaSud                      632    13893459          10           6        2006          19          17          39
 AquaSud                      632    13893589          10           6        2006          19          19          49
 AquaSud                      632    13893704          10           6        2006          19          21          44
 AquaSud                      632    13893792          10           6        2006          19          23          12
 Arda                         632    13894405          10           6        2006          19          33          25
 Objet2                       632    13895639          10           6        2006          19          53          59
 RARN                         632    13895671          10           6        2006          19          54          31
 Objet2                       632    13895751          10           6        2006          19          55          51
 Objet2                       632    13895833          10           6        2006          19          57          13
 Objet2                       632    13895923          10           6        2006          19          58          43
 Objet2                       632    13896030          10           6        2006          20           0          30
 Objet2                       632    13896173          10           6        2006          20           2          53
 RARN                         632    13896205          10           6        2006          20           3          25
 RARN                         632    13896632          10           6        2006          20          10          32
 Objet2                       632    13904328          10           6        2006          22          18          48
 Objet2                       632    13904618          10           6        2006          22          23          38
 Objet2                       632    13904712          10           6        2006          22          25          12
 Objet2                       632    13904917          10           6        2006          22          28          37
 Objet2                       632    13905022          10           6        2006          22          30          22
 Objet2                       632    13905159          10           6        2006          22          32          39
 Objet2                       632    13905290          10           6        2006          22          34          50
 Objet2                       632    13905411          10           6        2006          22          36          51
 Objet2                       632    13905509          10           6        2006          22          38          29
 Objet2                       632    13905631          10           6        2006          22          40          31
 DCP                          632    13907672          10           6        2006          23          14          32
 DCP                          632    13907913          10           6        2006          23          18          33
 B1B2                         632    13907915          10           6        2006          23          18          35
 DCP                          632    13908253          10           6        2006          23          24          13
 RARC                         632    13908627          10           6        2006          23          30          27
 B1B2                         632    13908770          10           6        2006          23          32          50
 RARC                         632    13908881          10           6        2006          23          34          41
 B1B2                         632    13908892          10           6        2006          23          34          52
 RARC                         632    13909228          10           6        2006          23          40          28
 RARC                         632    13909316          10           6        2006          23          41          56
 B1B2                         632    13909326          10           6        2006          23          42           6
 RARC                         632    13909420          10           6        2006          23          43          40
 RARC                         632    13909556          10           6        2006          23          45          56
 RARC                         632    13909799          10           6        2006          23          49          59
 RARC                         632    13909884          10           6        2006          23          51          24
 RARC                         632    13910206          10           6        2006          23          56          46
 RARC                         632    13910337          10           6        2006          23          58          57
 CS                           632    13910555          11           6        2006           0           2          35
 RARC                         632    13910670          11           6        2006           0           4          30
 CS                           632    13910673          11           6        2006           0           4          33
 B1B2                         632    13910680          11           6        2006           0           4          40
 CS                           632    13910767          11           6        2006           0           6           7
 CS                           632    13910967          11           6        2006           0           9          27
 CS                           632    13911189          11           6        2006           0          13           9
 Centre                       632    13911931          11           6        2006           0          25          31
 Centre                       632    13912210          11           6        2006           0          30          10
 Centre                       632    13912836          11           6        2006           0          40          36
 Centre                       632    13912951          11           6        2006           0          42          31
 Centre                       632    13913037          11           6        2006           0          43          57
 Centre                       632    13913136          11           6        2006           0          45          36
 Centre                       632    13913263          11           6        2006           0          47          43
 Centre                       632    13913373          11           6        2006           0          49          33
 Centre                       632    13913449          11           6        2006           0          50          49
 Centre                       632    13913528          11           6        2006           0          52           8
 Centre                       632    13913615          11           6        2006           0          53          35
 Centre                       632    13913715          11           6        2006           0          55          15
 Centre                       632    13913958          11           6        2006           0          59          18
 Centre                       632    13914257          11           6        2006           1           4          17
 Centre                       632    13914352          11           6        2006           1           5          52
 Centre                       632    13914561          11           6        2006           1           9          21
 Centre                       632    13914672          11           6        2006           1          11          12
 Centre                       632    13914932          11           6        2006           1          15          32
 Centre                       632    13915277          11           6        2006           1          21          17
 Centre                       632    13915385          11           6        2006           1          23           5
 Centre                       632    13915527          11           6        2006           1          25          27
 Centre                       632    13916190          11           6        2006           1          36          30
 Centre                       632    13916280          11           6        2006           1          38           0
 Centre                       632    13916667          11           6        2006           1          44          27
 Centre                       632    13917035          11           6        2006           1          50          35
 Centre                       632    13917109          11           6        2006           1          51          49
 Centre                       632    13917347          11           6        2006           1          55          47
 Centre                       632    13917559          11           6        2006           1          59          19
 Centre                       632    13917650          11           6        2006           2           0          50
 Centre                       632    13917759          11           6        2006           2           2          39
 Centre                       632    13917993          11           6        2006           2           6          33
 Centre                       632    13918085          11           6        2006           2           8           5
 Centre                       632    13918194          11           6        2006           2           9          54
 Centre                       632    13918271          11           6        2006           2          11          11
 Centre                       632    13918353          11           6        2006           2          12          33
 Centre                       632    13918687          11           6        2006           2          18           7
 Centre                       632    13918822          11           6        2006           2          20          22
 Centre                       632    13918949          11           6        2006           2          22          29
 Centre                       632    13919140          11           6        2006           2          25          40
 Centre                       632    13919226          11           6        2006           2          27           6
 Centre                       632    13919326          11           6        2006           2          28          46
 Centre                       632    13919453          11           6        2006           2          30          53
 Centre                       632    13919563          11           6        2006           2          32          43
 Centre                       632    13919640          11           6        2006           2          34           0
 Centre                       632    13919925          11           6        2006           2          38          45
 Tonne                        632    13920592          11           6        2006           2          49          52
 Tonne                        632    13920800          11           6        2006           2          53          20
 Centre                       632    13922065          11           6        2006           3          14          25
 Centre                       632    13922748          11           6        2006           3          25          48
 Tonne                        632    13924433          11           6        2006           3          53          53
 RARC                         633    13688286           8           6        2006          10          18           6
 CS                           633    13688289           8           6        2006          10          18           9
 B1B2                         633    13688294           8           6        2006          10          18          14
 RARC                         633    13688645           8           6        2006          10          24           5
 RARC                         633    13689008           8           6        2006          10          30           8
 RARC                         633    13689144           8           6        2006          10          32          24
 B1B2                         633    13689152           8           6        2006          10          32          32
 RARC                         633    13689392           8           6        2006          10          36          32
 RARC                         633    13689485           8           6        2006          10          38           5
 RARC                         633    13689867           8           6        2006          10          44          27
 B1B2                         633    13689875           8           6        2006          10          44          35
 RARC                         633    13690000           8           6        2006          10          46          40
 B1B2                         633    13690130           8           6        2006          10          48          50
 CS                           633    13690226           8           6        2006          10          50          26
 B1B2                         633    13690231           8           6        2006          10          50          31
 RARC                         633    13690353           8           6        2006          10          52          33
 RARC                         633    13690468           8           6        2006          10          54          28
 RARC                         633    13690661           8           6        2006          10          57          41
 RARC                         633    13690797           8           6        2006          10          59          57
 CS                           633    13690800           8           6        2006          11           0           0
 RARC                         633    13691040           8           6        2006          11           4           0
 CS                           633    13691043           8           6        2006          11           4           3
 B1B2                         633    13691048           8           6        2006          11           4           8
 RARC                         633    13691223           8           6        2006          11           7           3
 RARC                         633    13691346           8           6        2006          11           9           6
 RARC                         633    13691448           8           6        2006          11          10          48
 B1B2                         633    13691456           8           6        2006          11          10          56
 RARC                         633    13691579           8           6        2006          11          12          59
 B1B2                         633    13691706           8           6        2006          11          15           6
 RARC                         633    13691794           8           6        2006          11          16          34
 B1B2                         633    13692014           8           6        2006          11          20          14
 DCP                          633    13692126           8           6        2006          11          22           6
 B1B2                         633    13692214           8           6        2006          11          23          34
 DCP                          633    13692435           8           6        2006          11          27          15
 DCP                          633    13692540           8           6        2006          11          29           0
 DCP                          633    13692679           8           6        2006          11          31          19
 DCP                          633    13692813           8           6        2006          11          33          33
 B1B2                         633    13692815           8           6        2006          11          33          35
 DCP                          633    13693045           8           6        2006          11          37          25
 DCP                          633    13693466           8           6        2006          11          44          26
 DCP                          633    13693828           8           6        2006          11          50          28
 DCP                          633    13694093           8           6        2006          11          54          53
 DCP                          633    13694208           8           6        2006          11          56          48
 B1B2                         633    13694210           8           6        2006          11          56          50
 Arda                         633    13694212           8           6        2006          11          56          52
 DCP                          633    13694520           8           6        2006          12           2           0
 DCP                          633    13694786           8           6        2006          12           6          26
 B1B2                         633    13694788           8           6        2006          12           6          28
 DCP                          633    13695216           8           6        2006          12          13          36
 DCP                          633    13695396           8           6        2006          12          16          36
 DCP                          633    13695611           8           6        2006          12          20          11
 B1B2                         633    13695613           8           6        2006          12          20          13
 DCP                          633    13695728           8           6        2006          12          22           8
 DCP                          633    13696010           8           6        2006          12          26          50
 DCP                          633    13696094           8           6        2006          12          28          14
 B1B2                         633    13696096           8           6        2006          12          28          16
 B1B2                         633    13696314           8           6        2006          12          31          54
 RARC                         633    13696781           8           6        2006          12          39          41
 DCP                          633    13696787           8           6        2006          12          39          47
 B1B2                         633    13696789           8           6        2006          12          39          49
 DCP                          633    13697068           8           6        2006          12          44          28
 DCP                          633    13697204           8           6        2006          12          46          44
 B1B2                         633    13697206           8           6        2006          12          46          46
 DCP                          633    13697334           8           6        2006          12          48          54
 B1B2                         633    13697336           8           6        2006          12          48          56
 DCP                          633    13697450           8           6        2006          12          50          50
 DCP                          633    13697647           8           6        2006          12          54           7
 DCP                          633    13697789           8           6        2006          12          56          29
 DCP                          633    13697927           8           6        2006          12          58          47
 B1B2                         633    13697929           8           6        2006          12          58          49
 DCP                          633    13698188           8           6        2006          13           3           8
 DCP                          633    13698297           8           6        2006          13           4          57
 DCP                          633    13698371           8           6        2006          13           6          11
 B1B2                         633    13698373           8           6        2006          13           6          13
 DCP                          633    13698704           8           6        2006          13          11          44
 B1B2                         633    13698706           8           6        2006          13          11          46
 DCP                          633    13698912           8           6        2006          13          15          12
 B1B2                         633    13699023           8           6        2006          13          17           3
 DCP                          633    13699174           8           6        2006          13          19          34
 B1B2                         633    13699176           8           6        2006          13          19          36
 DCP                          633    13699256           8           6        2006          13          20          56
 B1B2                         633    13699459           8           6        2006          13          24          19
 RARC                         633    13699529           8           6        2006          13          25          29
 DCP                          633    13699705           8           6        2006          13          28          25
 B1B2                         633    13699707           8           6        2006          13          28          27
 DCP                          633    13699811           8           6        2006          13          30          11
 DCP                          633    13700213           8           6        2006          13          36          53
 B1B2                         633    13700215           8           6        2006          13          36          55
 B1B2                         633    13700326           8           6        2006          13          38          46
 DCP                          633    13700590           8           6        2006          13          43          10
 B1B2                         633    13700592           8           6        2006          13          43          12
 DCP                          633    13700717           8           6        2006          13          45          17
 DCP                          633    13700905           8           6        2006          13          48          25
 DCP                          633    13701079           8           6        2006          13          51          19
 B1B2                         633    13701081           8           6        2006          13          51          21
 DCP                          633    13701190           8           6        2006          13          53          10
 DCP                          633    13701558           8           6        2006          13          59          18
 DCP                          633    13701738           8           6        2006          14           2          18
 B1B2                         633    13701952           8           6        2006          14           5          52
 DCP                          633    13702065           8           6        2006          14           7          45
 B1B2                         633    13702067           8           6        2006          14           7          47
 DCP                          633    13702253           8           6        2006          14          10          53
 B1B2                         633    13702825           8           6        2006          14          20          25
 DCP                          633    13703054           8           6        2006          14          24          14
 DCP                          633    13703195           8           6        2006          14          26          35
 B1B2                         633    13703197           8           6        2006          14          26          37
 DCP                          633    13703679           8           6        2006          14          34          39
 B1B2                         633    13703681           8           6        2006          14          34          41
 DCP                          633    13703896           8           6        2006          14          38          16
 DCP                          633    13704016           8           6        2006          14          40          16
 B1B2                         633    13704018           8           6        2006          14          40          18
 DCP                          633    13704747           8           6        2006          14          52          27
 B1B2                         633    13704749           8           6        2006          14          52          29
 DCP                          633    13704997           8           6        2006          14          56          37
 DCP                          633    13705283           8           6        2006          15           1          23
 DCP                          633    13705701           8           6        2006          15           8          21
 B1B2                         633    13705703           8           6        2006          15           8          23
 DCP                          633    13705832           8           6        2006          15          10          32
 B1B2                         633    13705952           8           6        2006          15          12          32
 RARC                         633    13706037           8           6        2006          15          13          57
 B1B2                         633    13706044           8           6        2006          15          14           4
 RARC                         633    13706577           8           6        2006          15          22          57
 DCP                          633    13706582           8           6        2006          15          23           2
 B1B2                         633    13706584           8           6        2006          15          23           4
 DCP                          633    13706734           8           6        2006          15          25          34
 DCP                          633    13706815           8           6        2006          15          26          55
 B1B2                         633    13706817           8           6        2006          15          26          57
 B1B2                         633    13706906           8           6        2006          15          28          26
 DCP                          633    13707147           8           6        2006          15          32          27
 B1B2                         633    13707149           8           6        2006          15          32          29
 DCP                          633    13707401           8           6        2006          15          36          41
 DCP                          633    13707500           8           6        2006          15          38          20
 B1B2                         633    13707502           8           6        2006          15          38          22
 DCP                          633    13707626           8           6        2006          15          40          26
 B1B2                         633    13707628           8           6        2006          15          40          28
 DCP                          633    13707734           8           6        2006          15          42          14
 B1B2                         633    13707736           8           6        2006          15          42          16
 DCP                          633    13707958           8           6        2006          15          45          58
 B1B2                         633    13707960           8           6        2006          15          46           0
 DCP                          633    13708036           8           6        2006          15          47          16
 B1B2                         633    13708038           8           6        2006          15          47          18
 DCP                          633    13708119           8           6        2006          15          48          39
 DCP                          633    13708329           8           6        2006          15          52           9
 RARC                         633    13708849           8           6        2006          16           0          49
 DCP                          633    13708855           8           6        2006          16           0          55
 DCP                          633    13708964           8           6        2006          16           2          44
 DCP                          633    13709195           8           6        2006          16           6          35
 B1B2                         633    13709387           8           6        2006          16           9          47
 B1B2                         633    13709640           8           6        2006          16          14           0
 DCP                          633    13709963           8           6        2006          16          19          23
 B1B2                         633    13709965           8           6        2006          16          19          25
 DCP                          633    13710224           8           6        2006          16          23          44
 B1B2                         633    13710226           8           6        2006          16          23          46
 DCP                          633    13710334           8           6        2006          16          25          34
 B1B2                         633    13710336           8           6        2006          16          25          36
 DCP                          633    13710410           8           6        2006          16          26          50
 DCP                          633    13710489           8           6        2006          16          28           9
 B1B2                         633    13710491           8           6        2006          16          28          11
 DCP                          633    13710674           8           6        2006          16          31          14
 RARC                         633    13710899           8           6        2006          16          34          59
 DCP                          633    13710905           8           6        2006          16          35           5
 DCP                          633    13711308           8           6        2006          16          41          48
 DCP                          633    13711707           8           6        2006          16          48          27
 B1B2                         633    13711709           8           6        2006          16          48          29
 DCP                          633    13711980           8           6        2006          16          53           0
 B1B2                         633    13711982           8           6        2006          16          53           2
 DCP                          633    13712354           8           6        2006          16          59          14
 DCP                          633    13712433           8           6        2006          17           0          33
 B1B2                         633    13712435           8           6        2006          17           0          35
 DCP                          633    13712615           8           6        2006          17           3          35
 DCP                          633    13712837           8           6        2006          17           7          17
 DCP                          633    13712966           8           6        2006          17           9          26
 B1B2                         633    13712968           8           6        2006          17           9          28
 B1B2                         633    13713454           8           6        2006          17          17          34
 B1B2                         633    13713548           8           6        2006          17          19           8
 DCP                          633    13713662           8           6        2006          17          21           2
 B1B2                         633    13713664           8           6        2006          17          21           4
 RARC                         633    13713745           8           6        2006          17          22          25
 DCP                          633    13713751           8           6        2006          17          22          31
 B1B2                         633    13713753           8           6        2006          17          22          33
 DCP                          633    13714125           8           6        2006          17          28          45
 DCP                          633    13714344           8           6        2006          17          32          24
 DCP                          633    13714825           8           6        2006          17          40          25
 DCP                          633    13715057           8           6        2006          17          44          17
 DCP                          633    13715176           8           6        2006          17          46          16
 B1B2                         633    13715178           8           6        2006          17          46          18
 DCP                          633    13715584           8           6        2006          17          53           4
 B1B2                         633    13715865           8           6        2006          17          57          45
 DCP                          633    13715996           8           6        2006          17          59          56
 DCP                          633    13716119           8           6        2006          18           1          59
 OBJ4                         633    13716231           8           6        2006          18           3          51
 OBJ4                         633    13716731           8           6        2006          18          12          11
 Objet2                       633    13716947           8           6        2006          18          15          47
 Objet2                       633    13717151           8           6        2006          18          19          11
 RARN                         633    13717175           8           6        2006          18          19          35
 Objet2                       633    13717232           8           6        2006          18          20          32
 Objet2                       633    13717319           8           6        2006          18          21          59
 Objet2                       633    13717422           8           6        2006          18          23          42
 Objet2                       633    13717555           8           6        2006          18          25          55
 Objet2                       633    13717677           8           6        2006          18          27          57
 Objet2                       633    13717778           8           6        2006          18          29          38
 Objet2                       633    13717908           8           6        2006          18          31          48
 Objet2                       633    13718023           8           6        2006          18          33          43
 Objet2                       633    13718112           8           6        2006          18          35          12
 Objet2                       633    13718216           8           6        2006          18          36          56
 Objet2                       633    13718481           8           6        2006          18          41          21
 Objet2                       633    13718595           8           6        2006          18          43          15
 Objet2                       633    13718680           8           6        2006          18          44          40
 Objet2                       633    13718901           8           6        2006          18          48          21
 Objet2                       633    13719134           8           6        2006          18          52          14
 RARN                         633    13719373           8           6        2006          18          56          13
 Objet2                       633    13727083           8           6        2006          21           4          43
 Objet2                       633    13727254           8           6        2006          21           7          34
 Centre                       633    13752919           9           6        2006           4          15          19
 Centre                       633    13753577           9           6        2006           4          26          17
 Centre                       633    13755343           9           6        2006           4          55          43
 Centre                       633    13755454           9           6        2006           4          57          34
 CS                           633    13756217           9           6        2006           5          10          17
 Centre                       633    13756398           9           6        2006           5          13          18
 Centre                       633    13757080           9           6        2006           5          24          40
 Centre                       633    13757195           9           6        2006           5          26          35
 Centre                       633    13757282           9           6        2006           5          28           2
 Centre                       633    13757512           9           6        2006           5          31          52
 Centre                       633    13757627           9           6        2006           5          33          47
 Centre                       633    13757716           9           6        2006           5          35          16
 Centre                       633    13757819           9           6        2006           5          36          59
 Centre                       633    13757953           9           6        2006           5          39          13
 Centre                       633    13758184           9           6        2006           5          43           4
 Centre                       633    13758325           9           6        2006           5          45          25
 Centre                       633    13758593           9           6        2006           5          49          53
 DCP5                         633    13759154           9           6        2006           5          59          14
 DCP5                         633    13759251           9           6        2006           6           0          51
 DCP5                         633    13759372           9           6        2006           6           2          52
 DCP5                         633    13759472           9           6        2006           6           4          32
 Tonne                        633    13759706           9           6        2006           6           8          26
 DCP5                         633    13759712           9           6        2006           6           8          32
 DCP5                         633    13770408           9           6        2006           9           6          48
 Centre                       633    13897216          10           6        2006          20          20          16
 Tonne                        633    13930963          11           6        2006           5          42          43
 Tonne                        633    13931733          11           6        2006           5          55          33
 Tonne                        633    13971210          11           6        2006          16          53          30
 Tonne                        633    13972007          11           6        2006          17           6          47
 Tonne                        633    13972106          11           6        2006          17           8          26
 Centre                       633    14187386          14           6        2006           4          56          26
 Centre                       633    14189583          14           6        2006           5          33           3
 Centre                       633    14189721          14           6        2006           5          35          21
 Centre                       633    14189855          14           6        2006           5          37          35
 Tonne                        633    14190350          14           6        2006           5          45          50
 CapLaH1                      633    14422534          16           6        2006          22          15          34
 CapLaH1                      633    14422665          16           6        2006          22          17          45
 CapLaH1                      633    14422783          16           6        2006          22          19          43
 CapLaH1                      633    14423843          16           6        2006          22          37          23
 CapLaH1                      633    14423981          16           6        2006          22          39          41
 CapLaH1                      633    14424113          16           6        2006          22          41          53
 CapLaH1                      633    14427167          16           6        2006          23          32          47
 CapLaH1                      633    14428013          16           6        2006          23          46          53
 CapLaH1                      633    14428141          16           6        2006          23          49           1
 CapLaH1                      633    14506054          17           6        2006          21          27          34
 CapLaH1                      633    14506128          17           6        2006          21          28          48
 CapLaH1                      633    14506279          17           6        2006          21          31          19
 CapLaH1                      633    14506693          17           6        2006          21          38          13
 CapLaH1                      633    14506825          17           6        2006          21          40          25
 CapLaH1                      633    14507171          17           6        2006          21          46          11
 CapLaH1                      633    14507280          17           6        2006          21          48           0
 CapLaH1                      633    14507758          17           6        2006          21          55          58
 CapLaH1                      633    14507874          17           6        2006          21          57          54
 CapLaH1                      633    14508309          17           6        2006          22           5           9
 CapLaH1                      633    14508509          17           6        2006          22           8          29
 CapLaH1                      633    14508660          17           6        2006          22          11           0
 CapLaH1                      633    14509062          17           6        2006          22          17          42
 CapLaH1                      633    14509281          17           6        2006          22          21          21
 CapLaH1                      633    14509405          17           6        2006          22          23          25
 CapLaH1                      633    14509509          17           6        2006          22          25           9
 CapLaH1                      633    14509643          17           6        2006          22          27          23
 CapLaH1                      633    14509770          17           6        2006          22          29          30
 CapLaH1                      633    14509955          17           6        2006          22          32          35
 CapLaH1                      633    14510034          17           6        2006          22          33          54
 CapLaH1                      633    14510120          17           6        2006          22          35          20
 CapLaH1                      633    14510219          17           6        2006          22          36          59
 CapLaH1                      633    14510344          17           6        2006          22          39           4
 CapLaH1                      633    14510450          17           6        2006          22          40          50
 CapLaH1                      633    14510589          17           6        2006          22          43           9
 CapLaH1                      633    14510853          17           6        2006          22          47          33
 CapLaH1                      633    14511788          17           6        2006          23           3           8
 CapLaH1                      633    14512063          17           6        2006          23           7          43
 CapLaH1                      633    14512282          17           6        2006          23          11          22
 CapLaH1                      633    14512382          17           6        2006          23          13           2
 CapLaH1                      633    14512511          17           6        2006          23          15          11
 CapLaH1                      633    14512624          17           6        2006          23          17           4
 CapLaH1                      633    14512707          17           6        2006          23          18          27
 CapLaH1                      633    14512997          17           6        2006          23          23          17
 CapLaH1                      633    14514115          17           6        2006          23          41          55
 CapLaH1                      633    14514370          17           6        2006          23          46          10
 CapLaH1                      633    14514603          17           6        2006          23          50           3
 CapLaH1                      633    14514721          17           6        2006          23          52           1
 CapLaH1                      633    14514932          17           6        2006          23          55          32
 CapLaH1                      633    14515129          17           6        2006          23          58          49
 CapLaH1                      633    14516266          18           6        2006           0          17          46
 CapLaH1                      633    14535329          18           6        2006           5          35          29
 CapLaH1                      633    14535444          18           6        2006           5          37          24
 CapLaH1                      633    14591993          18           6        2006          21          19          53
 CapLaH1                      633    14592481          18           6        2006          21          28           1
 CapLaH1                      633    14592667          18           6        2006          21          31           7
 CapLaH1                      633    14592746          18           6        2006          21          32          26
 CapLaH1                      633    14593056          18           6        2006          21          37          36
 CapLaH1                      633    14693367          20           6        2006           1          29          27
 CapLaH1                      633    14693445          20           6        2006           1          30          45
 CapLaH1                      633    14693527          20           6        2006           1          32           7
 CapLaH1                      633    14693619          20           6        2006           1          33          39
 CapLaH1                      633    14693729          20           6        2006           1          35          29
 CapLaH1                      633    14694097          20           6        2006           1          41          37
 CapLaH1                      633    14694277          20           6        2006           1          44          37
 CapLaH1                      633    14694793          20           6        2006           1          53          13
 CapLaH1                      633    14695363          20           6        2006           2           2          43
 CapLaH1                      633    14696003          20           6        2006           2          13          23
 CapLaH1                      633    14697115          20           6        2006           2          31          55
 CapLaH1                      633    14792221          21           6        2006           4          57           1
 CapLaH1                      633    14793297          21           6        2006           5          14          57
 CapLaH1                      633    14931722          22           6        2006          19          42           2
 CapLaH1                      633    14932027          22           6        2006          19          47           7
 CapLaH1                      633    14936286          22           6        2006          20          58           6
 CapLaH1                      633    15019208          23           6        2006          20           0           8
 CapLaH1                      633    15019579          23           6        2006          20           6          19
 CapLaH1                      633    15019799          23           6        2006          20           9          59
 CapLaH1                      633    15019924          23           6        2006          20          12           4
 CapLaH1                      633    15020174          23           6        2006          20          16          14
 CapLaH1                      633    15020838          23           6        2006          20          27          18
 CapLaH1                      633    15021035          23           6        2006          20          30          35
 CapLaH1                      633    15022092          23           6        2006          20          48          12
 CapLaH1                      633    15024466          23           6        2006          21          27          46
 CapLaH1                      633    15026211          23           6        2006          21          56          51
 CapLaH1                      633    15026336          23           6        2006          21          58          56
 CapLaH1                      633    15027067          23           6        2006          22          11           7
 CapLaH1                      633    15027404          23           6        2006          22          16          44
 CapLaH1                      633    15027622          23           6        2006          22          20          22
 CapLaH1                      633    15044286          24           6        2006           2          58           6
 CapLaH1                      633    15049329          24           6        2006           4          22           9
 CapLaH1                      633    15049483          24           6        2006           4          24          43
 CapLaH1                      633    15050132          24           6        2006           4          35          32
 CapLaH1                      633    15050214          24           6        2006           4          36          54
 CapLaH1                      633    15051044          24           6        2006           4          50          44
 CapLaH1                      633    15051283          24           6        2006           4          54          43
 CapLaH1                      633    15051786          24           6        2006           5           3           6
 CapLaH1                      633    15051945          24           6        2006           5           5          45
 CapLaH1                      633    15052226          24           6        2006           5          10          26
 CapLaH1                      633    15052309          24           6        2006           5          11          49
 CapLaH1                      633    15053544          24           6        2006           5          32          24
 CapLaH1                      633    15053647          24           6        2006           5          34           7
 CapLaH1                      633    15053781          24           6        2006           5          36          21
 CapLaH1                      633    15104921          24           6        2006          19          48          41
 CapLaH1                      633    15105121          24           6        2006          19          52           1
 CapLaH1                      633    15105273          24           6        2006          19          54          33
 CapLaH1                      633    15105355          24           6        2006          19          55          55
 CapLaH1                      633    15106503          24           6        2006          20          15           3
 CapLaH1                      633    15121370          25           6        2006           0          22          50
 CapLaH1                      633    15124716          25           6        2006           1          18          36
 CapLaH1                      633    15188427          25           6        2006          19           0          27
 CapLaH1                      633    15188623          25           6        2006          19           3          43
 CapLaH1                      633    15188762          25           6        2006          19           6           2
 CapLaH1                      633    15208922          26           6        2006           0          42           2
 CapLaH1                      633    15228089          26           6        2006           6           1          29
 CapLaH1                      633    15291012          26           6        2006          23          30          12
 CapLaH1                      633    15291220          26           6        2006          23          33          40
 CapLaH1                      633    15359800          27           6        2006          18          36          40
 CapLaH1                      633    15375634          27           6        2006          23           0          34
 CapLaH1                      633    15375770          27           6        2006          23           2          50
 CapLaH1                      633    15375899          27           6        2006          23           4          59
 CapLaH1                      633    15376014          27           6        2006          23           6          54
 CapLaH1                      633    15376100          27           6        2006          23           8          20
 CapLaH1                      633    15377022          27           6        2006          23          23          42
 CapLaH1                      633    15377202          27           6        2006          23          26          42
 CapLaH1                      633    15400962          28           6        2006           6           2          42
 Tonne                        633    15402292          28           6        2006           6          24          52
 Tonne                        633    15402399          28           6        2006           6          26          39
 Centre                       633    15402677          28           6        2006           6          31          17
 Centre                       633    15402815          28           6        2006           6          33          35
 Centre                       633    15402948          28           6        2006           6          35          48
 Centre                       633    15407537          28           6        2006           7          52          17
 Centre                       633    15408806          28           6        2006           8          13          26
 Centre                       633    15408883          28           6        2006           8          14          43
 Centre                       633    15409562          28           6        2006           8          26           2
 Centre                       633    15435444          28           6        2006          15          37          24
 Centre                       633    15435528          28           6        2006          15          38          48
 Centre                       633    15435831          28           6        2006          15          43          51
 Centre                       633    15436016          28           6        2006          15          46          56
 Centre                       633    15436535          28           6        2006          15          55          35
 Centre                       633    15436624          28           6        2006          15          57           4
 Centre                       633    15436730          28           6        2006          15          58          50
 Centre                       633    15437132          28           6        2006          16           5          32
 Centre                       633    15437243          28           6        2006          16           7          23
 Centre                       633    15438109          28           6        2006          16          21          49
 Centre                       633    15438186          28           6        2006          16          23           6
 Centre                       633    15438477          28           6        2006          16          27          57
 Centre                       633    15438657          28           6        2006          16          30          57
 Centre                       633    15438984          28           6        2006          16          36          24
 Centre                       633    15439301          28           6        2006          16          41          41
 Centre                       633    15439608          28           6        2006          16          46          48
 Centre                       633    15440251          28           6        2006          16          57          31
 Centre                       633    15440502          28           6        2006          17           1          42
 Centre                       633    15440598          28           6        2006          17           3          18
 Centre                       633    15440718          28           6        2006          17           5          18
 Centre                       633    15440935          28           6        2006          17           8          55
 CapLaH1                      633    15445802          28           6        2006          18          30           2
 CapLaH1                      633    15451414          28           6        2006          20           3          34
 CapLaH1                      633    15451874          28           6        2006          20          11          14
 CapLaH1                      633    15452531          28           6        2006          20          22          11
 CapLaH1                      633    15452810          28           6        2006          20          26          50
 CapLaH1                      633    15453066          28           6        2006          20          31           6
 CapLaH1                      633    15453169          28           6        2006          20          32          49
 CapLaH1                      633    15454009          28           6        2006          20          46          49
 CapLaH1                      633    15454524          28           6        2006          20          55          24
 CapLaH1                      633    15454747          28           6        2006          20          59           7
 CapLaH1                      633    15468317          29           6        2006           0          45          17
 CapLaH1                      633    15468534          29           6        2006           0          48          54
 CapLaH1                      633    15468853          29           6        2006           0          54          13
 CapLaH1                      633    15468980          29           6        2006           0          56          20
 CapLaH1                      633    15469174          29           6        2006           0          59          34
 CapLaH1                      633    15475423          29           6        2006           2          43          43
 CapLaH1                      633    15475562          29           6        2006           2          46           2
 CapLaH1                      633    15475698          29           6        2006           2          48          18
 CapLaH1                      633    15476021          29           6        2006           2          53          41
 CapLaH1                      633    15476113          29           6        2006           2          55          13
 CapLaH1                      633    15476225          29           6        2006           2          57           5
 CapLaH1                      633    15476306          29           6        2006           2          58          26
 CapLaH1                      633    15476633          29           6        2006           3           3          53
 CapLaH1                      633    15477036          29           6        2006           3          10          36
 CapLaH1                      633    15477255          29           6        2006           3          14          15
 CapLaH1                      633    15477483          29           6        2006           3          18           3
 CapLaH1                      633    15477679          29           6        2006           3          21          19
 CapLaH1                      633    15477772          29           6        2006           3          22          52
 CapLaH1                      633    15477969          29           6        2006           3          26           9
 CapLaH1                      633    15478064          29           6        2006           3          27          44
 CapLaH1                      633    15478180          29           6        2006           3          29          40
 CapLaH1                      633    15478269          29           6        2006           3          31           9
 CapLaH1                      633    15478374          29           6        2006           3          32          54
 CapLaH1                      633    15478985          29           6        2006           3          43           5
 DCP5                         633    15683688           1           7        2006          12          34          48
 DCP5                         633    15683991           1           7        2006          12          39          51
 DCP5                         633    15684426           1           7        2006          12          47           6
 DCP5                         633    15684890           1           7        2006          12          54          50
 DCP5                         633    15686816           1           7        2006          13          26          56
 DCP5                         633    15687230           1           7        2006          13          33          50
 DCP5                         633    15687331           1           7        2006          13          35          31
 DCP5                         633    15687576           1           7        2006          13          39          36
 DCP5                         633    15687902           1           7        2006          13          45           2
 DCP5                         633    15688273           1           7        2006          13          51          13
 DCP5                         633    15688410           1           7        2006          13          53          30
 DCP5                         633    15688662           1           7        2006          13          57          42
 DCP5                         633    15689095           1           7        2006          14           4          55
 DCP5                         633    15689192           1           7        2006          14           6          32
 DCP5                         633    15708046           1           7        2006          19          20          46
 CapLaH2                      634    13823427           9           6        2006          23          50          27
 Tonne                        634    13904879          10           6        2006          22          27          59
 Tonne                        634    14580594          18           6        2006          18           9          54
 Tonne                        634    14580678          18           6        2006          18          11          18
 Tonne                        634    14580772          18           6        2006          18          12          52
 CapLaH1                      634    14605513          19           6        2006           1           5          13
 CapLaH1                      634    14605638          19           6        2006           1           7          18
 CapLaH1                      634    14605883          19           6        2006           1          11          23
 CapLaH1                      634    14606147          19           6        2006           1          15          47
 CapLaH1                      634    14606628          19           6        2006           1          23          48
 CapLaH1                      634    14785482          21           6        2006           3           4          42
 CapLaH1                      634    14785679          21           6        2006           3           7          59
 CapLaH1                      634    14785820          21           6        2006           3          10          20
 CapLaH1                      634    14786328          21           6        2006           3          18          48
 CapLaH1                      634    14786403          21           6        2006           3          20           3
 CapLaH1                      634    14786557          21           6        2006           3          22          37
 CapLaH1                      634    14786642          21           6        2006           3          24           2
 CapLaH1                      634    14787289          21           6        2006           3          34          49
 CapLaH1                      634    15372944          27           6        2006          22          15          44
 CapLaH1                      634    15373086          27           6        2006          22          18           6
 CapLaH1                      634    15373705          27           6        2006          22          28          25
 CapLaH1                      634    15373817          27           6        2006          22          30          17
 CapLaH1                      634    15374811          27           6        2006          22          46          51
 CapLaH1                      634    15379650          28           6        2006           0           7          30
 CapLaH1                      634    15380102          28           6        2006           0          15           2
 CapLaH1                      634    15380407          28           6        2006           0          20           7
 CapLaH1                      634    15390767          28           6        2006           3          12          47
 AquaSud                      634    15405244          28           6        2006           7          14           4
 AquaSud                      634    15405505          28           6        2006           7          18          25
 DCP5                         634    15468713          29           6        2006           0          51          53
 DCP5                         634    15471235          29           6        2006           1          33          55
 DCP5                         634    15471515          29           6        2006           1          38          35
 DCP5                         634    15472756          29           6        2006           1          59          16
 DCP5                         634    15473152          29           6        2006           2           5          52
 DCP5                         634    15473266          29           6        2006           2           7          46
 DCP5                         634    15473351          29           6        2006           2           9          11
 DCP5                         634    15473447          29           6        2006           2          10          47
 DCP5                         634    15473566          29           6        2006           2          12          46
 DCP5                         634    15473661          29           6        2006           2          14          21
 DCP5                         634    15473779          29           6        2006           2          16          19
 DCP5                         634    15474146          29           6        2006           2          22          26
 DCP5                         634    15474589          29           6        2006           2          29          49
 DCP5                         634    15475256          29           6        2006           2          40          56
 DCP5                         634    15475386          29           6        2006           2          43           6
 DCP5                         634    15482076          29           6        2006           4          34          36
 DCP5                         634    15482395          29           6        2006           4          39          55
 DCP5                         634    15643875           1           7        2006           1          31          15
 DCP5                         634    15644650           1           7        2006           1          44          10
 DCP5                         634    15693831           1           7        2006          15          23          51
 DCP5                         634    15693960           1           7        2006          15          26           0
 DCP5                         634    15694587           1           7        2006          15          36          27
 DCP5                         634    15694679           1           7        2006          15          37          59
 DCP5                         634    15694868           1           7        2006          15          41           8
 DCP5                         634    15694953           1           7        2006          15          42          33
 DCP5                         634    15695504           1           7        2006          15          51          44
 DCP5                         634    15695646           1           7        2006          15          54           6
 DCP5                         634    15695788           1           7        2006          15          56          28
 DCP5                         634    15695927           1           7        2006          15          58          47
 DCP5                         634    15696311           1           7        2006          16           5          11
 DCP5                         634    15696401           1           7        2006          16           6          41
 DCP5                         634    15696508           1           7        2006          16           8          28
 DCP5                         634    15696649           1           7        2006          16          10          49
 DCP5                         634    15696788           1           7        2006          16          13           8
 DCP5                         634    15696923           1           7        2006          16          15          23
 DCP5                         634    15697049           1           7        2006          16          17          29
 DCP5                         634    15697157           1           7        2006          16          19          17
 DCP5                         634    15697232           1           7        2006          16          20          32
 DCP5                         634    15697308           1           7        2006          16          21          48
 DCP5                         634    15697386           1           7        2006          16          23           6
 DCP5                         634    15697470           1           7        2006          16          24          30
 DCP5                         634    15697566           1           7        2006          16          26           6
 DCP5                         634    15697683           1           7        2006          16          28           3
 DCP5                         634    15697774           1           7        2006          16          29          34
 DCP5                         634    15697959           1           7        2006          16          32          39
 DCP5                         634    15698036           1           7        2006          16          33          56
 DCP5                         634    15698118           1           7        2006          16          35          18
 DCP5                         634    15698210           1           7        2006          16          36          50
 DCP5                         634    15698320           1           7        2006          16          38          40
 DCP5                         634    15698397           1           7        2006          16          39          57
 DCP5                         634    15698674           1           7        2006          16          44          34
 DCP5                         634    15698813           1           7        2006          16          46          53
 DCP5                         634    15698949           1           7        2006          16          49           9
 DCP5                         634    15699076           1           7        2006          16          51          16
 DCP5                         634    15699188           1           7        2006          16          53           8
 DCP5                         634    15699354           1           7        2006          16          55          54
 DCP5                         634    15699454           1           7        2006          16          57          34
 DCP5                         634    15699581           1           7        2006          16          59          41
 DCP5                         634    15699691           1           7        2006          17           1          31
 DCP5                         634    15699769           1           7        2006          17           2          49
 DCP5                         634    15699852           1           7        2006          17           4          12
 DCP5                         634    15699943           1           7        2006          17           5          43
 DCP5                         634    15700054           1           7        2006          17           7          34
 DCP5                         634    15700132           1           7        2006          17           8          52
 DCP5                         634    15700309           1           7        2006          17          11          49
 DCP5                         634    15700423           1           7        2006          17          13          43
 DCP5                         634    15700507           1           7        2006          17          15           7
 DCP5                         634    15700603           1           7        2006          17          16          43
 DCP5                         634    15700721           1           7        2006          17          18          41
 DCP5                         634    15700815           1           7        2006          17          20          15
 DCP5                         634    15700930           1           7        2006          17          22          10
 DCP5                         634    15701018           1           7        2006          17          23          38
 DCP5                         634    15701248           1           7        2006          17          27          28
 DCP5                         634    15701364           1           7        2006          17          29          24
 DCP5                         634    15701452           1           7        2006          17          30          52
 DCP5                         634    15701555           1           7        2006          17          32          35
 DCP5                         634    15701690           1           7        2006          17          34          50
 DCP5                         634    15702061           1           7        2006          17          41           1
 DCP5                         634    15702199           1           7        2006          17          43          19
 DCP5                         634    15702330           1           7        2006          17          45          30
 DCP5                         634    15702450           1           7        2006          17          47          30
 DCP5                         634    15702763           1           7        2006          17          52          43
 DCP5                         634    15702884           1           7        2006          17          54          44
 DCP5                         634    15702981           1           7        2006          17          56          21
 DCP5                         634    15703203           1           7        2006          18           0           3
 DCP5                         634    15703331           1           7        2006          18           2          11
 DCP5                         634    15703443           1           7        2006          18           4           3
 DCP5                         634    15703525           1           7        2006          18           5          25
 DCP5                         634    15703615           1           7        2006          18           6          55
 DCP5                         634    15703866           1           7        2006          18          11           6
 CapLaH1                      634    15713454           1           7        2006          20          50          54
 DCP5                         634    15825009           3           7        2006           3          50           9
 CapLaH1                      635    13747616           9           6        2006           2          46          56
 CapLaH1                      635    13747819           9           6        2006           2          50          19
 CapLaH1                      635    13748051           9           6        2006           2          54          11
 CapLaH1                      635    13748168           9           6        2006           2          56           8
 CapLaH1                      635    13748260           9           6        2006           2          57          40
 CapLaH1                      635    13748369           9           6        2006           2          59          29
 CapLaH1                      635    13838178          10           6        2006           3          56          18
 CapLaH2                      635    13839879          10           6        2006           4          24          39
 DCP                          636    13713511           8           6        2006          17          18          31
 DCP5                         636    13748110           9           6        2006           2          55          10
 DCP5                         636    13748882           9           6        2006           3           8           2
 Tonne                        636    13749370           9           6        2006           3          16          10
 DCP5                         636    13749516           9           6        2006           3          18          36
 DCP5                         636    13751310           9           6        2006           3          48          30
 Tonne                        636    13751834           9           6        2006           3          57          14
 DCP5                         636    13757396           9           6        2006           5          29          56
 Tonne                        636    13811547           9           6        2006          20          32          27
 Centre                       636    13814654           9           6        2006          21          24          14
 Centre                       636    13815152           9           6        2006          21          32          32
 Centre                       636    13815482           9           6        2006          21          38           2
 Centre                       636    13815894           9           6        2006          21          44          54
 Centre                       636    13816162           9           6        2006          21          49          22
 Centre                       636    13816290           9           6        2006          21          51          30
 Centre                       636    13816585           9           6        2006          21          56          25
 Centre                       636    13818116           9           6        2006          22          21          56
 Centre                       636    13819798           9           6        2006          22          49          58
 Centre                       636    13820285           9           6        2006          22          58           5
 Centre                       636    13820363           9           6        2006          22          59          23
 Centre                       636    13820646           9           6        2006          23           4           6
 Centre                       636    13820894           9           6        2006          23           8          14
 Centre                       636    13821402           9           6        2006          23          16          42
 Centre                       636    13821679           9           6        2006          23          21          19
 Centre                       636    13822016           9           6        2006          23          26          56
 Centre                       636    13822379           9           6        2006          23          32          59
 Centre                       636    13822457           9           6        2006          23          34          17
 Centre                       636    13822540           9           6        2006          23          35          40
 Centre                       636    13822747           9           6        2006          23          39           7
 Centre                       636    13822831           9           6        2006          23          40          31
 Centre                       636    13823045           9           6        2006          23          44           5
 Centre                       636    13823254           9           6        2006          23          47          34
 Centre                       636    13823341           9           6        2006          23          49           1
 Centre                       636    13823571           9           6        2006          23          52          51
 Centre                       636    13824244          10           6        2006           0           4           4
 Centre                       636    13825085          10           6        2006           0          18           5
 Centre                       636    13825424          10           6        2006           0          23          44
 Centre                       636    13825765          10           6        2006           0          29          25
 Centre                       636    13826754          10           6        2006           0          45          54
 Centre                       636    13827924          10           6        2006           1           5          24
 Centre                       636    13828094          10           6        2006           1           8          14
 Centre                       636    13828925          10           6        2006           1          22           5
 Centre                       636    13829226          10           6        2006           1          27           6
 Centre                       636    13829404          10           6        2006           1          30           4
 Centre                       636    13829708          10           6        2006           1          35           8
 Centre                       636    13830306          10           6        2006           1          45           6
 Centre                       636    13831415          10           6        2006           2           3          35
 Centre                       636    13831680          10           6        2006           2           8           0
 Centre                       636    13831766          10           6        2006           2           9          26
 Centre                       636    13832498          10           6        2006           2          21          38
 Centre                       636    13832979          10           6        2006           2          29          39
 Centre                       636    13833171          10           6        2006           2          32          51
 Centre                       636    13833306          10           6        2006           2          35           6
 Centre                       636    13833709          10           6        2006           2          41          49
 Centre                       636    13833806          10           6        2006           2          43          26
 Centre                       636    13834029          10           6        2006           2          47           9
 Centre                       636    13834446          10           6        2006           2          54           6
 Centre                       636    13834643          10           6        2006           2          57          23
 Centre                       636    13835047          10           6        2006           3           4           7
 Centre                       636    13835185          10           6        2006           3           6          25
 Centre                       636    13835535          10           6        2006           3          12          15
 Centre                       636    13835894          10           6        2006           3          18          14
 Centre                       636    13838365          10           6        2006           3          59          25
 DCP5                         636    13839130          10           6        2006           4          12          10
 DCP5                         636    13839245          10           6        2006           4          14           5
 Centre                       636    13839695          10           6        2006           4          21          35
 Tonne                        636    13890337          10           6        2006          18          25          37
 Tonne                        636    13890469          10           6        2006          18          27          49
 Tonne                        636    13890914          10           6        2006          18          35          14
 Tonne                        636    13893065          10           6        2006          19          11           5
 Tonne                        636    13895267          10           6        2006          19          47          47
 Tonne                        636    13895834          10           6        2006          19          57          14
 Centre                       636    13910071          10           6        2006          23          54          31
 Centre                       636    13910153          10           6        2006          23          55          53
 Centre                       636    13911417          11           6        2006           0          16          57
 Centre                       636    13914327          11           6        2006           1           5          27
 Tonne                        636    13916352          11           6        2006           1          39          12
 Centre                       636    13917172          11           6        2006           1          52          52
 DCP5                         636    13920779          11           6        2006           2          52          59
 DCP5                         636    13920989          11           6        2006           2          56          29
 DCP5                         636    13921181          11           6        2006           2          59          41
 DCP5                         636    13921269          11           6        2006           3           1           9
 Tonne                        636    13983287          11           6        2006          20          14          47
 Tonne                        636    13983571          11           6        2006          20          19          31
 Tonne                        636    13985818          11           6        2006          20          56          58
 Tonne                        636    13989592          11           6        2006          21          59          52
 Tonne                        636    13989976          11           6        2006          22           6          16
 Tonne                        636    13990758          11           6        2006          22          19          18
 Tonne                        636    13990879          11           6        2006          22          21          19
 Tonne                        636    13990979          11           6        2006          22          22          59
 Tonne                        636    13991107          11           6        2006          22          25           7
 Tonne                        636    13991219          11           6        2006          22          26          59
 Tonne                        636    13991391          11           6        2006          22          29          51
 Tonne                        636    13992069          11           6        2006          22          41           9
 Tonne                        636    13992594          11           6        2006          22          49          54
 Tonne                        636    13992687          11           6        2006          22          51          27
 Tonne                        636    14010228          12           6        2006           3          43          48
 Tonne                        636    14064885          12           6        2006          18          54          45
 Tonne                        636    14064980          12           6        2006          18          56          20
 Tonne                        636    14066014          12           6        2006          19          13          34
 Tonne                        636    14066156          12           6        2006          19          15          56
 Tonne                        636    14066298          12           6        2006          19          18          18
 Tonne                        636    14067558          12           6        2006          19          39          18
 Tonne                        636    14067666          12           6        2006          19          41           6
 Tonne                        636    14074027          12           6        2006          21          27           7
 Tonne                        636    14074118          12           6        2006          21          28          38
 Tonne                        636    14074225          12           6        2006          21          30          25
 CapLaH1                      636    14333427          15           6        2006          21          30          27
 CapLaH1                      636    14333684          15           6        2006          21          34          44
 CapLaH1                      636    15400300          28           6        2006           5          51          40
 Tonne                        636    15402514          28           6        2006           6          28          34
 Centre                       636    15402852          28           6        2006           6          34          12
 Centre                       636    15402956          28           6        2006           6          35          56
 Centre                       636    15403090          28           6        2006           6          38          10
 Centre                       636    15443357          28           6        2006          17          49          17
 CapLaH1                      636    15795438           2           7        2006          19          37          18
 CapLaH1                      636    15795562           2           7        2006          19          39          22
 CapLaH1                      636    15795667           2           7        2006          19          41           7
 CapLaH1                      636    15797012           2           7        2006          20           3          32
 CapLaH1                      636    15797128           2           7        2006          20           5          28
 CapLaH1                      636    15801175           2           7        2006          21          12          55
 CapLaH1                      636    15801361           2           7        2006          21          16           1
 CapLaH1                      636    15801527           2           7        2006          21          18          47
 CapLaH1                      636    15801757           2           7        2006          21          22          37
 CapLaH1                      636    15801870           2           7        2006          21          24          30
 CapLaH1                      636    15801955           2           7        2006          21          25          55
 CapLaH1                      636    16067273           5           7        2006          23           7          53
 CapLaH1                      636    16081587           6           7        2006           3           6          27
 CapLaH1                      636    16081871           6           7        2006           3          11          11
 DCP5                         636    16211637           7           7        2006          15          13          57
 DCP5                         636    16218991           7           7        2006          17          16          31
 CapLaH1                      636    16259050           8           7        2006           4          24          10
 DCP5                         636    16276996           8           7        2006           9          23          16
 CapLaH1                      636    16935788          16           7        2006           0          23           8
 CapLaH1                      636    16935872          16           7        2006           0          24          32
 CapLaH1                      636    17206349          19           7        2006           3          32          29
 CapLaH1                      636    17386894          21           7        2006           5          41          34
 CapLaH1                      636    20236922          23           8        2006           5          22           2
 CapLaH1                      636    20582269          27           8        2006           5          17          49
 DCP5                         636    20777434          29           8        2006          11          30          34
 Arda                         636    20920972          31           8        2006           3          22          52
 Arda                         636    20922091          31           8        2006           3          41          31
 DCP                          636    20925815          31           8        2006           4          43          35
 DCP                          636    20925937          31           8        2006           4          45          37
 DCP                          636    20926039          31           8        2006           4          47          19
 DCP                          636    20926168          31           8        2006           4          49          28
 DCP                          636    20927728          31           8        2006           5          15          28
 DCP                          636    20927822          31           8        2006           5          17           2
 DCP                          636    20928022          31           8        2006           5          20          22
 DCP                          636    20928748          31           8        2006           5          32          28
 DCP                          636    20932598          31           8        2006           6          36          38
 DCP                          636    20933145          31           8        2006           6          45          45
 DCP                          636    20935068          31           8        2006           7          17          48
 DCP                          636    20936891          31           8        2006           7          48          11
 DCP                          636    20937454          31           8        2006           7          57          34
 DCP                          636    20938398          31           8        2006           8          13          18
 DCP                          636    20939144          31           8        2006           8          25          44
 DCP                          636    20940275          31           8        2006           8          44          35
 DCP                          636    20942717          31           8        2006           9          25          17
 DCP                          636    20943093          31           8        2006           9          31          33
 DCP                          636    20943313          31           8        2006           9          35          13
 DCP                          636    20945096          31           8        2006          10           4          56
 B1B2                         636    20964654          31           8        2006          15          30          54
 Objet2                       636    20976435          31           8        2006          18          47          15
 PdeG2                        636    20993126          31           8        2006          23          25          26
 PdeG2                        636    20998857           1           9        2006           1           0          57
 PdeG2                        636    20999622           1           9        2006           1          13          42
 PdeG2                        636    21005801           1           9        2006           2          56          41
 OBJ4                         636    21014133           1           9        2006           5          15          33
 B1B2                         636    21022219           1           9        2006           7          30          19
 B1B2                         636    21042045           1           9        2006          13           0          45
 Objet2                       637    13751514           9           6        2006           3          51          54
 Centre                       637    13757703           9           6        2006           5          35           3
 Centre                       637    13757778           9           6        2006           5          36          18
 Centre                       637    13757854           9           6        2006           5          37          34
 Centre                       637    15402649          28           6        2006           6          30          49
 RARN                         638    13690161           8           6        2006          10          49          21
 RARN                         638    13690690           8           6        2006          10          58          10
 DCP                          638    13757580           9           6        2006           5          33           0
 DCP                          638    13757863           9           6        2006           5          37          43
 CS                           638    13761393           9           6        2006           6          36          33
 CS                           638    13761670           9           6        2006           6          41          10
 CS                           638    13762264           9           6        2006           6          51           4
 CS                           638    13762578           9           6        2006           6          56          18
 CS                           638    13763505           9           6        2006           7          11          45
 CS                           638    13763814           9           6        2006           7          16          54
 CS                           638    13765199           9           6        2006           7          39          59
 CS                           638    13765547           9           6        2006           7          45          47
 CS                           638    13765668           9           6        2006           7          47          48
 CS                           638    13765764           9           6        2006           7          49          24
 CS                           638    13766332           9           6        2006           7          58          52
 CS                           638    13769278           9           6        2006           8          47          58
 CS                           638    13769503           9           6        2006           8          51          43
 CS                           638    13770397           9           6        2006           9           6          37
 CS                           638    13770645           9           6        2006           9          10          45
 CS                           638    13770997           9           6        2006           9          16          37
 CS                           638    13772374           9           6        2006           9          39          34
 CS                           638    13773483           9           6        2006           9          58           3
 CS                           638    13773676           9           6        2006          10           1          16
 CS                           638    13774322           9           6        2006          10          12           2
 CS                           638    13775555           9           6        2006          10          32          35
 CS                           638    13778620           9           6        2006          11          23          40
 CS                           638    13778962           9           6        2006          11          29          22
 CS                           638    13779154           9           6        2006          11          32          34
 CS                           638    13779702           9           6        2006          11          41          42
 CS                           638    13779832           9           6        2006          11          43          52
 CS                           638    13780277           9           6        2006          11          51          17
 CS                           638    13780521           9           6        2006          11          55          21
 CS                           638    13780704           9           6        2006          11          58          24
 CS                           638    13781603           9           6        2006          12          13          23
 CS                           638    13783776           9           6        2006          12          49          36
 CS                           638    13784586           9           6        2006          13           3           6
 CS                           638    13785000           9           6        2006          13          10           0
 CS                           638    13785799           9           6        2006          13          23          19
 CS                           638    13786275           9           6        2006          13          31          15
 CS                           638    13786940           9           6        2006          13          42          20
 CS                           638    13787679           9           6        2006          13          54          39
 CS                           638    13789111           9           6        2006          14          18          31
 CS                           638    13789307           9           6        2006          14          21          47
 CS                           638    13789988           9           6        2006          14          33           8
 CS                           638    13790215           9           6        2006          14          36          55
 CS                           638    13790403           9           6        2006          14          40           3
 CS                           638    13790486           9           6        2006          14          41          26
 CS                           638    13790767           9           6        2006          14          46           7
 CS                           638    13791884           9           6        2006          15           4          44
 CS                           638    13793522           9           6        2006          15          32           2
 CS                           638    13793741           9           6        2006          15          35          41
 CS                           638    13793841           9           6        2006          15          37          21
 CS                           638    13794082           9           6        2006          15          41          22
 CS                           638    13794648           9           6        2006          15          50          48
 CS                           638    13794791           9           6        2006          15          53          11
 CS                           638    13795341           9           6        2006          16           2          21
 CS                           638    13795553           9           6        2006          16           5          53
 CS                           638    13795838           9           6        2006          16          10          38
 CS                           638    13796020           9           6        2006          16          13          40
 CS                           638    13796094           9           6        2006          16          14          54
 CS                           638    13796246           9           6        2006          16          17          26
 CS                           638    13796523           9           6        2006          16          22           3
 CS                           638    13796793           9           6        2006          16          26          33
 CS                           638    13797140           9           6        2006          16          32          20
 CS                           638    13797249           9           6        2006          16          34           9
 CS                           638    13797323           9           6        2006          16          35          23
 CS                           638    13797551           9           6        2006          16          39          11
 CS                           638    13798282           9           6        2006          16          51          22
 CS                           638    13798714           9           6        2006          16          58          34
 CS                           638    13799256           9           6        2006          17           7          36
 CS                           638    13799380           9           6        2006          17           9          40
 CS                           638    13799855           9           6        2006          17          17          35
 CS                           638    13800196           9           6        2006          17          23          16
 CS                           638    13800831           9           6        2006          17          33          51
 CS                           638    13801959           9           6        2006          17          52          39
 CS                           638    13802142           9           6        2006          17          55          42
 Centre                       638    13803515           9           6        2006          18          18          35
 Centre                       638    13803866           9           6        2006          18          24          26
 Centre                       638    13803989           9           6        2006          18          26          29
 Centre                       638    13804092           9           6        2006          18          28          12
 Centre                       638    13804450           9           6        2006          18          34          10
 Centre                       638    13804912           9           6        2006          18          41          52
 Tonne                        638    13808690           9           6        2006          19          44          50
 DCP5                         638    13818403           9           6        2006          22          26          43
 DCP5                         638    13818486           9           6        2006          22          28           6
 DCP5                         638    13818778           9           6        2006          22          32          58
 DCP5                         638    13818874           9           6        2006          22          34          34
 DCP5                         638    13818993           9           6        2006          22          36          33
 DCP5                         638    13821377           9           6        2006          23          16          17
 DCP5                         638    13824053          10           6        2006           0           0          53
 DCP5                         638    13840058          10           6        2006           4          27          38
 DCP5                         638    13840273          10           6        2006           4          31          13
 DCP5                         638    13840369          10           6        2006           4          32          49
 DCP5                         638    13840487          10           6        2006           4          34          47
 DCP5                         638    13840579          10           6        2006           4          36          19
 DCP5                         638    13840769          10           6        2006           4          39          29
 Centre                       638    13843282          10           6        2006           5          21          22
 Centre                       638    13843461          10           6        2006           5          24          21
 RARC                         640    13688103           8           6        2006          10          15           3
 B1B2                         640    13688111           8           6        2006          10          15          11
 CS                           640    13688407           8           6        2006          10          20           7
 RARC                         640    13689047           8           6        2006          10          30          47
 B1B2                         640    13689055           8           6        2006          10          30          55
 RARC                         640    13689650           8           6        2006          10          40          50
 CS                           640    13689653           8           6        2006          10          40          53
 RARC                         640    13689898           8           6        2006          10          44          58
 B1B2                         640    13689906           8           6        2006          10          45           6
 RARC                         640    13689991           8           6        2006          10          46          31
 B1B2                         640    13689999           8           6        2006          10          46          39
 RARC                         640    13690103           8           6        2006          10          48          23
 B1B2                         640    13690111           8           6        2006          10          48          31
 RARC                         640    13690629           8           6        2006          10          57           9
 B1B2                         640    13690637           8           6        2006          10          57          17
 RARC                         640    13690860           8           6        2006          11           1           0
 CS                           640    13690863           8           6        2006          11           1           3
 B1B2                         640    13690868           8           6        2006          11           1           8
 RARC                         640    13690976           8           6        2006          11           2          56
 RARC                         640    13691549           8           6        2006          11          12          29
 RARC                         640    13691634           8           6        2006          11          13          54
 B1B2                         640    13691740           8           6        2006          11          15          40
 RARC                         640    13691855           8           6        2006          11          17          35
 B1B2                         640    13691863           8           6        2006          11          17          43
 RARC                         640    13691957           8           6        2006          11          19          17
 RARC                         640    13692089           8           6        2006          11          21          29
 B1B2                         640    13692097           8           6        2006          11          21          37
 B1B2                         640    13692639           8           6        2006          11          30          39
 DCP                          640    13693190           8           6        2006          11          39          50
 DCP                          640    13693325           8           6        2006          11          42           5
 B1B2                         640    13693327           8           6        2006          11          42           7
 DCP                          640    13693700           8           6        2006          11          48          20
 B1B2                         640    13694343           8           6        2006          11          59           3
 DCP                          640    13694607           8           6        2006          12           3          27
 DCP                          640    13694722           8           6        2006          12           5          22
 B1B2                         640    13694910           8           6        2006          12           8          30
 DCP                          640    13695221           8           6        2006          12          13          41
 DCP                          640    13695388           8           6        2006          12          16          28
 DCP                          640    13695489           8           6        2006          12          18           9
 B1B2                         640    13695733           8           6        2006          12          22          13
 DCP                          640    13695912           8           6        2006          12          25          12
 DCP                          640    13696031           8           6        2006          12          27          11
 DCP                          640    13696448           8           6        2006          12          34           8
 RARC                         640    13696521           8           6        2006          12          35          21
 DCP                          640    13696709           8           6        2006          12          38          29
 B1B2                         640    13696711           8           6        2006          12          38          31
 DCP                          640    13696830           8           6        2006          12          40          30
 DCP                          640    13697055           8           6        2006          12          44          15
 B1B2                         640    13697057           8           6        2006          12          44          17
 DCP                          640    13697305           8           6        2006          12          48          25
 B1B2                         640    13697307           8           6        2006          12          48          27
 DCP                          640    13697853           8           6        2006          12          57          33
 B1B2                         640    13698310           8           6        2006          13           5          10
 DCP                          640    13698891           8           6        2006          13          14          51
 DCP                          640    13698967           8           6        2006          13          16           7
 DCP                          640    13699696           8           6        2006          13          28          16
 DCP                          640    13699870           8           6        2006          13          31          10
 DCP                          640    13699980           8           6        2006          13          33           0
 DCP                          640    13700848           8           6        2006          13          47          28
 DCP                          640    13701015           8           6        2006          13          50          15
 DCP                          640    13701715           8           6        2006          14           1          55
 DCP                          640    13701793           8           6        2006          14           3          13
 DCP                          640    13702084           8           6        2006          14           8           4
 B1B2                         640    13702086           8           6        2006          14           8           6
 B1B2                         640    13702170           8           6        2006          14           9          30
 DCP                          640    13702264           8           6        2006          14          11           4
 B1B2                         640    13702266           8           6        2006          14          11           6
 DCP                          640    13702592           8           6        2006          14          16          32
 B1B2                         640    13702912           8           6        2006          14          21          52
 DCP                          640    13703026           8           6        2006          14          23          46
 DCP                          640    13703114           8           6        2006          14          25          14
 DCP                          640    13703352           8           6        2006          14          29          12
 B1B2                         640    13703354           8           6        2006          14          29          14
 DCP                          640    13703724           8           6        2006          14          35          24
 DCP                          640    13703861           8           6        2006          14          37          41
 B1B2                         640    13703863           8           6        2006          14          37          43
 DCP                          640    13704329           8           6        2006          14          45          29
 B1B2                         640    13704331           8           6        2006          14          45          31
 B1B2                         640    13704548           8           6        2006          14          49           8
 DCP                          640    13704644           8           6        2006          14          50          44
 B1B2                         640    13704646           8           6        2006          14          50          46
 DCP                          640    13704994           8           6        2006          14          56          34
 DCP                          640    13705188           8           6        2006          14          59          48
 B1B2                         640    13705190           8           6        2006          14          59          50
 DCP                          640    13705278           8           6        2006          15           1          18
 DCP                          640    13705815           8           6        2006          15          10          15
 DCP                          640    13706234           8           6        2006          15          17          14
 B1B2                         640    13706367           8           6        2006          15          19          27
 DCP                          640    13706576           8           6        2006          15          22          56
 B1B2                         640    13706578           8           6        2006          15          22          58
 DCP                          640    13706771           8           6        2006          15          26          11
 B1B2                         640    13706773           8           6        2006          15          26          13
 DCP                          640    13706970           8           6        2006          15          29          30
 B1B2                         640    13707045           8           6        2006          15          30          45
 RARC                         640    13707111           8           6        2006          15          31          51
 DCP                          640    13707117           8           6        2006          15          31          57
 B1B2                         640    13707119           8           6        2006          15          31          59
 DCP                          640    13707192           8           6        2006          15          33          12
 B1B2                         640    13707194           8           6        2006          15          33          14
 DCP                          640    13707350           8           6        2006          15          35          50
 DCP                          640    13707440           8           6        2006          15          37          20
 DCP                          640    13707683           8           6        2006          15          41          23
 B1B2                         640    13707685           8           6        2006          15          41          25
 OBJ4                         640    13707693           8           6        2006          15          41          33
 RARC                         640    13708031           8           6        2006          15          47          11
 RARC                         640    13708156           8           6        2006          15          49          16
 DCP                          640    13708162           8           6        2006          15          49          22
 DCP                          640    13708271           8           6        2006          15          51          11
 B1B2                         640    13708273           8           6        2006          15          51          13
 DCP                          640    13708495           8           6        2006          15          54          55
 B1B2                         640    13708753           8           6        2006          15          59          13
 DCP                          640    13708866           8           6        2006          16           1           6
 B1B2                         640    13708868           8           6        2006          16           1           8
 DCP                          640    13709055           8           6        2006          16           4          15
 DCP                          640    13709394           8           6        2006          16           9          54
 B1B2                         640    13709396           8           6        2006          16           9          56
 DCP                          640    13709822           8           6        2006          16          17           2
 DCP                          640    13710057           8           6        2006          16          20          57
 DCP                          640    13710276           8           6        2006          16          24          36
 DCP                          640    13710504           8           6        2006          16          28          24
 B1B2                         640    13710506           8           6        2006          16          28          26
 DCP                          640    13710765           8           6        2006          16          32          45
 B1B2                         640    13710767           8           6        2006          16          32          47
 DCP                          640    13710951           8           6        2006          16          35          51
 B1B2                         640    13710953           8           6        2006          16          35          53
 DCP                          640    13711216           8           6        2006          16          40          16
 B1B2                         640    13711218           8           6        2006          16          40          18
 DCP                          640    13711341           8           6        2006          16          42          21
 RARC                         640    13711441           8           6        2006          16          44           1
 DCP                          640    13711722           8           6        2006          16          48          42
 B1B2                         640    13711724           8           6        2006          16          48          44
 DCP                          640    13711850           8           6        2006          16          50          50
 DCP                          640    13711963           8           6        2006          16          52          43
 RARC                         640    13712040           8           6        2006          16          54           0
 DCP                          640    13712332           8           6        2006          16          58          52
 DCP                          640    13712524           8           6        2006          17           2           4
 DCP                          640    13712898           8           6        2006          17           8          18
 DCP                          640    13712977           8           6        2006          17           9          37
 B1B2                         640    13712979           8           6        2006          17           9          39
 DCP                          640    13713063           8           6        2006          17          11           3
 DCP                          640    13713282           8           6        2006          17          14          42
 RARC                         640    13713702           8           6        2006          17          21          42
 DCP                          640    13713708           8           6        2006          17          21          48
 B1B2                         640    13713710           8           6        2006          17          21          50
 DCP                          640    13713801           8           6        2006          17          23          21
 B1B2                         640    13713803           8           6        2006          17          23          23
 DCP                          640    13713914           8           6        2006          17          25          14
 B1B2                         640    13713916           8           6        2006          17          25          16
 DCP                          640    13713998           8           6        2006          17          26          38
 B1B2                         640    13714000           8           6        2006          17          26          40
 DCP                          640    13714093           8           6        2006          17          28          13
 DCP                          640    13714298           8           6        2006          17          31          38
 DCP                          640    13714403           8           6        2006          17          33          23
 B1B2                         640    13714543           8           6        2006          17          35          43
 DCP                          640    13714673           8           6        2006          17          37          53
 B1B2                         640    13714675           8           6        2006          17          37          55
 RARC                         640    13714788           8           6        2006          17          39          48
 DCP                          640    13714794           8           6        2006          17          39          54
 B1B2                         640    13714796           8           6        2006          17          39          56
 DCP                          640    13715373           8           6        2006          17          49          33
 DCP                          640    13715607           8           6        2006          17          53          27
 DCP                          640    13715820           8           6        2006          17          57           0
 DCP                          640    13715937           8           6        2006          17          58          57
 B1B2                         640    13715939           8           6        2006          17          58          59
 DCP                          640    13716134           8           6        2006          18           2          14
 DCP                          640    13716274           8           6        2006          18           4          34
 RARC                         640    13716540           8           6        2006          18           9           0
 DCP                          640    13716546           8           6        2006          18           9           6
 B1B2                         640    13716548           8           6        2006          18           9           8
 DCP                          640    13716669           8           6        2006          18          11           9
 B1B2                         640    13716671           8           6        2006          18          11          11
 OBJ4                         640    13716679           8           6        2006          18          11          19
 DCP                          640    13717031           8           6        2006          18          17          11
 B1B2                         640    13717033           8           6        2006          18          17          13
 DCP                          640    13717273           8           6        2006          18          21          13
 B1B2                         640    13717275           8           6        2006          18          21          15
 B1B2                         640    13717405           8           6        2006          18          23          25
 B1B2                         640    13717615           8           6        2006          18          26          55
 B1B2                         640    13718131           8           6        2006          18          35          31
 Arda                         640    13718133           8           6        2006          18          35          33
 RARC                         640    13718246           8           6        2006          18          37          26
 AquaSud                      640    13719256           8           6        2006          18          54          16
 CapLaH1                      640    14005861          12           6        2006           2          31           1
 CapLaH1                      640    14005946          12           6        2006           2          32          26
 CapLaH1                      640    14006042          12           6        2006           2          34           2
 CapLaH1                      640    14006255          12           6        2006           2          37          35
 CapLaH1                      640    14006370          12           6        2006           2          39          30
 CapLaH1                      640    14006457          12           6        2006           2          40          57
 CapLaH1                      640    14006687          12           6        2006           2          44          47
 CapLaH1                      640    14006803          12           6        2006           2          46          43
 RARC                         641    13688240           8           6        2006          10          17          20
 RARC                         641    13688362           8           6        2006          10          19          22
 RARC                         641    13688592           8           6        2006          10          23          12
 RARC                         641    13688797           8           6        2006          10          26          37
 RARC                         641    13688901           8           6        2006          10          28          21
 RARC                         641    13689036           8           6        2006          10          30          36
 RARC                         641    13689165           8           6        2006          10          32          45
 B1B2                         641    13689173           8           6        2006          10          32          53
 RARC                         641    13689462           8           6        2006          10          37          42
 RARC                         641    13689817           8           6        2006          10          43          37
 RARC                         641    13689936           8           6        2006          10          45          36
 RARC                         641    13690243           8           6        2006          10          50          43
 RARC                         641    13690443           8           6        2006          10          54           3
 RARC                         641    13690541           8           6        2006          10          55          41
 RARC                         641    13690665           8           6        2006          10          57          45
 RARC                         641    13690771           8           6        2006          10          59          31
 RARC                         641    13691275           8           6        2006          11           7          55
 RARC                         641    13691417           8           6        2006          11          10          17
 RARC                         641    13691558           8           6        2006          11          12          38
 DCP                          641    13692328           8           6        2006          11          25          28
 DCP                          641    13692443           8           6        2006          11          27          23
 B1B2                         641    13692630           8           6        2006          11          30          30
 B1B2                         641    13692866           8           6        2006          11          34          26
 DCP                          641    13693335           8           6        2006          11          42          15
 B1B2                         641    13693337           8           6        2006          11          42          17
 DCP                          641    13693629           8           6        2006          11          47           9
 DCP                          641    13694768           8           6        2006          12           6           8
 B1B2                         641    13694770           8           6        2006          12           6          10
 DCP                          641    13695017           8           6        2006          12          10          17
 DCP                          641    13695434           8           6        2006          12          17          14
 DCP                          641    13696291           8           6        2006          12          31          31
 DCP                          641    13696675           8           6        2006          12          37          55
 DCP                          641    13696753           8           6        2006          12          39          13
 DCP                          641    13697140           8           6        2006          12          45          40
 DCP                          641    13697574           8           6        2006          12          52          54
 DCP                          641    13697684           8           6        2006          12          54          44
 DCP                          641    13697842           8           6        2006          12          57          22
 DCP                          641    13699212           8           6        2006          13          20          12
 DCP                          641    13699491           8           6        2006          13          24          51
 DCP                          641    13699667           8           6        2006          13          27          47
 DCP                          641    13700807           8           6        2006          13          46          47
 DCP                          641    13701803           8           6        2006          14           3          23
 DCP                          641    13701900           8           6        2006          14           5           0
 DCP                          641    13702116           8           6        2006          14           8          36
 DCP                          641    13702236           8           6        2006          14          10          36
 DCP                          641    13702794           8           6        2006          14          19          54
 DCP                          641    13703642           8           6        2006          14          34           2
 B1B2                         641    13703784           8           6        2006          14          36          24
 DCP                          641    13704260           8           6        2006          14          44          20
 DCP                          641    13704652           8           6        2006          14          50          52
 B1B2                         641    13704727           8           6        2006          14          52           7
 DCP                          641    13704799           8           6        2006          14          53          19
 B1B2                         641    13704801           8           6        2006          14          53          21
 DCP                          641    13704950           8           6        2006          14          55          50
 DCP                          641    13705225           8           6        2006          15           0          25
 B1B2                         641    13705227           8           6        2006          15           0          27
 DCP                          641    13705841           8           6        2006          15          10          41
 B1B2                         641    13705843           8           6        2006          15          10          43
 DCP                          641    13706171           8           6        2006          15          16          11
 DCP                          641    13706249           8           6        2006          15          17          29
 DCP                          641    13706542           8           6        2006          15          22          22
 DCP                          641    13706730           8           6        2006          15          25          30
 B1B2                         641    13706979           8           6        2006          15          29          39
 DCP                          641    13707176           8           6        2006          15          32          56
 B1B2                         641    13707178           8           6        2006          15          32          58
 DCP                          641    13707251           8           6        2006          15          34          11
 DCP                          641    13707597           8           6        2006          15          39          57
 DCP                          641    13707729           8           6        2006          15          42           9
 DCP                          641    13707849           8           6        2006          15          44           9
 DCP                          641    13707947           8           6        2006          15          45          47
 DCP                          641    13708071           8           6        2006          15          47          51
 DCP                          641    13708174           8           6        2006          15          49          34
 DCP                          641    13708435           8           6        2006          15          53          55
 DCP                          641    13709253           8           6        2006          16           7          33
 DCP                          641    13710944           8           6        2006          16          35          44
 DCP                          641    13711285           8           6        2006          16          41          25
 DCP                          641    13711367           8           6        2006          16          42          47
 DCP                          641    13711867           8           6        2006          16          51           7
 Objet2                       641    13713239           8           6        2006          17          13          59
 RARN                         641    13713263           8           6        2006          17          14          23
 Objet2                       641    13713452           8           6        2006          17          17          32
 Objet2                       641    13713569           8           6        2006          17          19          29
 Objet2                       641    13713658           8           6        2006          17          20          58
 Arda                         641    13758137           9           6        2006           5          42          17
 RARC                         641    13759314           9           6        2006           6           1          54
 B1B2                         641    13759322           9           6        2006           6           2           2
 B1B2                         641    13759434           9           6        2006           6           3          54
 B1B2                         641    13759861           9           6        2006           6          11           1
 B1B2                         641    13759936           9           6        2006           6          12          16
 B1B2                         641    13760012           9           6        2006           6          13          32
 B1B2                         641    13760093           9           6        2006           6          14          53
 B1B2                         641    13760182           9           6        2006           6          16          22
 B1B2                         641    13760287           9           6        2006           6          18           7
 B1B2                         641    13760678           9           6        2006           6          24          38
 DCP                          641    13761157           9           6        2006           6          32          37
 DCP                          641    13761393           9           6        2006           6          36          33
 DCP                          641    13761602           9           6        2006           6          40           2
 DCP                          641    13762037           9           6        2006           6          47          17
 DCP                          641    13762311           9           6        2006           6          51          51
 DCP                          641    13763369           9           6        2006           7           9          29
 DCP                          641    13763605           9           6        2006           7          13          25
 DCP                          641    13764175           9           6        2006           7          22          55
 DCP                          641    13765057           9           6        2006           7          37          37
 DCP                          641    13765785           9           6        2006           7          49          45
 DCP                          641    13766104           9           6        2006           7          55           4
 DCP                          641    13766345           9           6        2006           7          59           5
 DCP                          641    13767834           9           6        2006           8          23          54
 RARC                         641    13768184           9           6        2006           8          29          44
 B1B2                         641    13768192           9           6        2006           8          29          52
 B1B2                         641    13768442           9           6        2006           8          34           2
 DCP                          641    13768847           9           6        2006           8          40          47
 DCP                          641    13769484           9           6        2006           8          51          24
 DCP                          641    13770837           9           6        2006           9          13          57
 DCP                          641    13771961           9           6        2006           9          32          41
 DCP                          641    13772414           9           6        2006           9          40          14
 B1B2                         641    13772748           9           6        2006           9          45          48
 DCP                          641    13772840           9           6        2006           9          47          20
 DCP                          641    13773368           9           6        2006           9          56           8
 DCP                          641    13774790           9           6        2006          10          19          50
 B1B2                         641    13774921           9           6        2006          10          22           1
 B1B2                         641    13775613           9           6        2006          10          33          33
 B1B2                         641    13776042           9           6        2006          10          40          42
 DCP                          641    13776339           9           6        2006          10          45          39
 DCP                          641    13776643           9           6        2006          10          50          43
 B1B2                         641    13777136           9           6        2006          10          58          56
 DCP                          641    13777233           9           6        2006          11           0          33
 DCP                          641    13777359           9           6        2006          11           2          39
 B1B2                         641    13778611           9           6        2006          11          23          31
 DCP                          641    13779266           9           6        2006          11          34          26
 DCP                          641    13779523           9           6        2006          11          38          43
 B1B2                         641    13779733           9           6        2006          11          42          13
 DCP                          641    13781894           9           6        2006          12          18          14
 B1B2                         641    13782006           9           6        2006          12          20           6
 DCP                          641    13782965           9           6        2006          12          36           5
 DCP                          641    13784394           9           6        2006          12          59          54
 DCP                          641    13784827           9           6        2006          13           7           7
 DCP                          641    13784924           9           6        2006          13           8          44
 DCP                          641    13785045           9           6        2006          13          10          45
 DCP                          641    13785466           9           6        2006          13          17          46
 B1B2                         641    13785558           9           6        2006          13          19          18
 DCP                          641    13785949           9           6        2006          13          25          49
 DCP                          641    13786233           9           6        2006          13          30          33
 DCP                          641    13787243           9           6        2006          13          47          23
 DCP                          641    13787389           9           6        2006          13          49          49
 DCP                          641    13787541           9           6        2006          13          52          21
 DCP                          641    13787816           9           6        2006          13          56          56
 DCP                          641    13787953           9           6        2006          13          59          13
 DCP                          641    13788613           9           6        2006          14          10          13
 DCP                          641    13789017           9           6        2006          14          16          57
 B1B2                         641    13789222           9           6        2006          14          20          22
 DCP                          641    13789321           9           6        2006          14          22           1
 B1B2                         641    13789660           9           6        2006          14          27          40
 B1B2                         641    13790000           9           6        2006          14          33          20
 DCP                          641    13790085           9           6        2006          14          34          45
 DCP                          641    13790440           9           6        2006          14          40          40
 DCP                          641    13790765           9           6        2006          14          46           5
 DCP                          641    13791026           9           6        2006          14          50          26
 DCP                          641    13791211           9           6        2006          14          53          31
 DCP                          641    13791599           9           6        2006          14          59          59
 B1B2                         641    13791707           9           6        2006          15           1          47
 DCP                          641    13791844           9           6        2006          15           4           4
 DCP                          641    13791979           9           6        2006          15           6          19
 B1B2                         641    13792589           9           6        2006          15          16          29
 DCP                          641    13792675           9           6        2006          15          17          55
 DCP                          641    13792914           9           6        2006          15          21          54
 DCP                          641    13793413           9           6        2006          15          30          13
 DCP                          641    13793876           9           6        2006          15          37          56
 DCP                          641    13794164           9           6        2006          15          42          44
 DCP                          641    13794248           9           6        2006          15          44           8
 B1B2                         641    13794549           9           6        2006          15          49           9
 DCP                          641    13794789           9           6        2006          15          53           9
 DCP                          641    13795041           9           6        2006          15          57          21
 DCP                          641    13795139           9           6        2006          15          58          59
 DCP                          641    13795261           9           6        2006          16           1           1
 DCP                          641    13795364           9           6        2006          16           2          44
 DCP                          641    13795497           9           6        2006          16           4          57
 DCP                          641    13795619           9           6        2006          16           6          59
 DCP                          641    13795970           9           6        2006          16          12          50
 DCP                          641    13796065           9           6        2006          16          14          25
 DCP                          641    13796181           9           6        2006          16          16          21
 DCP                          641    13796270           9           6        2006          16          17          50
 DCP                          641    13796377           9           6        2006          16          19          37
 DCP                          641    13796655           9           6        2006          16          24          15
 DCP                          641    13797643           9           6        2006          16          40          43
 DCP                          641    13797761           9           6        2006          16          42          41
 DCP                          641    13797964           9           6        2006          16          46           4
 DCP                          641    13798044           9           6        2006          16          47          24
 DCP                          641    13798132           9           6        2006          16          48          52
 DCP                          641    13798590           9           6        2006          16          56          30
 DCP                          641    13799028           9           6        2006          17           3          48
 DCP                          641    13799163           9           6        2006          17           6           3
 DCP                          641    13799711           9           6        2006          17          15          11
 B1B2                         641    13799713           9           6        2006          17          15          13
 DCP                          641    13800063           9           6        2006          17          21           3
 DCP                          641    13800484           9           6        2006          17          28           4
 DCP                          641    13801956           9           6        2006          17          52          36
 DCP                          641    13802564           9           6        2006          18           2          44
 DCP                          641    13802749           9           6        2006          18           5          49
 DCP                          641    13802985           9           6        2006          18           9          45
 DCP                          641    13803141           9           6        2006          18          12          21
 DCP                          641    13803227           9           6        2006          18          13          47
 DCP                          641    13803570           9           6        2006          18          19          30
 DCP                          641    13803869           9           6        2006          18          24          29
 AquaSud                      641    13816546           9           6        2006          21          55          46
 Centre                       641    13820296           9           6        2006          22          58          16
 Centre                       641    13823238           9           6        2006          23          47          18
 Centre                       641    13823698           9           6        2006          23          54          58
 Centre                       641    13823788           9           6        2006          23          56          28
 Centre                       641    13823894           9           6        2006          23          58          14
 Centre                       641    13824173          10           6        2006           0           2          53
 Centre                       641    13824305          10           6        2006           0           5           5
 Centre                       641    13824532          10           6        2006           0           8          52
 Centre                       641    13824665          10           6        2006           0          11           5
 Centre                       641    13825030          10           6        2006           0          17          10
 Centre                       641    13825562          10           6        2006           0          26           2
 Centre                       641    13826006          10           6        2006           0          33          26
 Centre                       641    13826352          10           6        2006           0          39          12
 Centre                       641    13826441          10           6        2006           0          40          41
 Centre                       641    13827008          10           6        2006           0          50           8
 Centre                       641    13827106          10           6        2006           0          51          46
 Centre                       641    13827228          10           6        2006           0          53          48
 Centre                       641    13827330          10           6        2006           0          55          30
 Centre                       641    13828087          10           6        2006           1           8           7
 Centre                       641    13828553          10           6        2006           1          15          53
 Centre                       641    13828687          10           6        2006           1          18           7
 Centre                       641    13828812          10           6        2006           1          20          12
 Centre                       641    13829061          10           6        2006           1          24          21
 Centre                       641    13829202          10           6        2006           1          26          42
 Centre                       641    13829701          10           6        2006           1          35           1
 Centre                       641    13829837          10           6        2006           1          37          17
 Centre                       641    13830502          10           6        2006           1          48          22
 Centre                       641    13830744          10           6        2006           1          52          24
 Centre                       641    13831087          10           6        2006           1          58           7
 Centre                       641    13831801          10           6        2006           2          10           1
 Centre                       641    13832061          10           6        2006           2          14          21
 Centre                       641    13832513          10           6        2006           2          21          53
 Centre                       641    13832796          10           6        2006           2          26          36
 Centre                       641    13833408          10           6        2006           2          36          48
 Centre                       641    13833515          10           6        2006           2          38          35
 Centre                       641    13834163          10           6        2006           2          49          23
 Centre                       641    13834887          10           6        2006           3           1          27
 Centre                       641    13835949          10           6        2006           3          19           9
 Tonne                        641    13838359          10           6        2006           3          59          19
 Centre                       641    13843001          10           6        2006           5          16          41
 DCP4                         641    13845375          10           6        2006           5          56          15
 CS                           641    13846900          10           6        2006           6          21          40
 CS                           641    13847276          10           6        2006           6          27          56
 CS                           641    13847358          10           6        2006           6          29          18
 CS                           641    13847563          10           6        2006           6          32          43
 CS                           641    13847731          10           6        2006           6          35          31
 CS                           641    13848097          10           6        2006           6          41          37
 CS                           641    13848208          10           6        2006           6          43          28
 CS                           641    13848287          10           6        2006           6          44          47
 CS                           641    13848372          10           6        2006           6          46          12
 CS                           641    13848591          10           6        2006           6          49          51
 CS                           641    13848691          10           6        2006           6          51          31
 CS                           641    13848819          10           6        2006           6          53          39
 CS                           641    13848932          10           6        2006           6          55          32
 DCP4                         641    13848932          10           6        2006           6          55          32
 CS                           641    13849014          10           6        2006           6          56          54
 CS                           641    13849107          10           6        2006           6          58          27
 CS                           641    13849304          10           6        2006           7           1          44
 CS                           641    13849845          10           6        2006           7          10          45
 CS                           641    13850097          10           6        2006           7          14          57
 CS                           641    13850195          10           6        2006           7          16          35
 CS                           641    13850318          10           6        2006           7          18          38
 CS                           641    13850553          10           6        2006           7          22          33
 CS                           641    13850777          10           6        2006           7          26          17
 CS                           641    13851026          10           6        2006           7          30          26
 CS                           641    13851121          10           6        2006           7          32           1
 CS                           641    13851237          10           6        2006           7          33          57
 CS                           641    13851574          10           6        2006           7          39          34
 CS                           641    13851967          10           6        2006           7          46           7
 CS                           641    13852433          10           6        2006           7          53          53
 CS                           641    13852569          10           6        2006           7          56           9
 CS                           641    13852817          10           6        2006           8           0          17
 CS                           641    13853101          10           6        2006           8           5           1
 CS                           641    13853188          10           6        2006           8           6          28
 CS                           641    13853291          10           6        2006           8           8          11
 CS                           641    13853423          10           6        2006           8          10          23
 CS                           641    13853545          10           6        2006           8          12          25
 CS                           641    13853646          10           6        2006           8          14           6
 CS                           641    13853776          10           6        2006           8          16          16
 CS                           641    13853891          10           6        2006           8          18          11
 CS                           641    13853980          10           6        2006           8          19          40
 CS                           641    13854084          10           6        2006           8          21          24
 CS                           641    13854219          10           6        2006           8          23          39
 CS                           641    13854348          10           6        2006           8          25          48
 CS                           641    13854767          10           6        2006           8          32          47
 CS                           641    13855119          10           6        2006           8          38          39
 CS                           641    13855541          10           6        2006           8          45          41
 CS                           641    13855626          10           6        2006           8          47           6
 CS                           641    13855724          10           6        2006           8          48          44
 CS                           641    13855954          10           6        2006           8          52          34
 CS                           641    13856092          10           6        2006           8          54          52
 CS                           641    13856226          10           6        2006           8          57           6
 CS                           641    13856351          10           6        2006           8          59          11
 CS                           641    13856459          10           6        2006           9           0          59
 CS                           641    13856879          10           6        2006           9           7          59
 CS                           641    13857136          10           6        2006           9          12          16
 CS                           641    13857505          10           6        2006           9          18          25
 CS                           641    13857620          10           6        2006           9          20          20
 CS                           641    13857706          10           6        2006           9          21          46
 CS                           641    13857805          10           6        2006           9          23          25
 CS                           641    13858117          10           6        2006           9          28          37
 CS                           641    13858197          10           6        2006           9          29          57
 CS                           641    13858283          10           6        2006           9          31          23
 CS                           641    13858384          10           6        2006           9          33           4
 CS                           641    13858512          10           6        2006           9          35          12
 CS                           641    13859020          10           6        2006           9          43          40
 CS                           641    13859419          10           6        2006           9          50          19
 CS                           641    13859721          10           6        2006           9          55          21
 CS                           641    13860052          10           6        2006          10           0          52
 CS                           641    13860194          10           6        2006          10           3          14
 CS                           641    13860336          10           6        2006          10           5          36
 CS                           641    13860475          10           6        2006          10           7          55
 CS                           641    13860611          10           6        2006          10          10          11
 CS                           641    13860857          10           6        2006          10          14          17
 CS                           641    13860947          10           6        2006          10          15          47
 CS                           641    13861054          10           6        2006          10          17          34
 CS                           641    13861334          10           6        2006          10          22          14
 CS                           641    13861594          10           6        2006          10          26          34
 CS                           641    13861777          10           6        2006          10          29          37
 CS                           641    13861930          10           6        2006          10          32          10
 CS                           641    13862426          10           6        2006          10          40          26
 CS                           641    13862660          10           6        2006          10          44          20
 CS                           641    13863019          10           6        2006          10          50          19
 CS                           641    13863353          10           6        2006          10          55          53
 CS                           641    13864307          10           6        2006          11          11          47
 CS                           641    13864389          10           6        2006          11          13           9
 CS                           641    13864668          10           6        2006          11          17          48
 CS                           641    13864844          10           6        2006          11          20          44
 CS                           641    13864958          10           6        2006          11          22          38
 CS                           641    13865350          10           6        2006          11          29          10
 CS                           641    13866346          10           6        2006          11          45          46
 CS                           641    13866453          10           6        2006          11          47          33
 CS                           641    13866861          10           6        2006          11          54          21
 CS                           641    13867077          10           6        2006          11          57          57
 CS                           641    13867510          10           6        2006          12           5          10
 CS                           641    13867631          10           6        2006          12           7          11
 CS                           641    13867731          10           6        2006          12           8          51
 CS                           641    13867971          10           6        2006          12          12          51
 CS                           641    13868393          10           6        2006          12          19          53
 CS                           641    13868678          10           6        2006          12          24          38
 CS                           641    13869096          10           6        2006          12          31          36
 CS                           641    13869226          10           6        2006          12          33          46
 CS                           641    13869344          10           6        2006          12          35          44
 CS                           641    13869549          10           6        2006          12          39           9
 CS                           641    13870402          10           6        2006          12          53          22
 CS                           641    13870892          10           6        2006          13           1          32
 CS                           641    13871199          10           6        2006          13           6          39
 CS                           641    13871719          10           6        2006          13          15          19
 CS                           641    13871806          10           6        2006          13          16          46
 CS                           641    13872037          10           6        2006          13          20          37
 CS                           641    13872245          10           6        2006          13          24           5
 CS                           641    13872428          10           6        2006          13          27           8
 CS                           641    13872504          10           6        2006          13          28          24
 CS                           641    13872584          10           6        2006          13          29          44
 CS                           641    13872774          10           6        2006          13          32          54
 CS                           641    13873248          10           6        2006          13          40          48
 CS                           641    13873351          10           6        2006          13          42          31
 CS                           641    13873876          10           6        2006          13          51          16
 CS                           641    13873962          10           6        2006          13          52          42
 CS                           641    13874291          10           6        2006          13          58          11
 CS                           641    13874566          10           6        2006          14           2          46
 CS                           641    13874693          10           6        2006          14           4          53
 CS                           641    13874888          10           6        2006          14           8           8
 CS                           641    13874981          10           6        2006          14           9          41
 CS                           641    13875365          10           6        2006          14          16           5
 CS                           641    13875627          10           6        2006          14          20          27
 CS                           641    13875999          10           6        2006          14          26          39
 CS                           641    13876462          10           6        2006          14          34          22
 CS                           641    13876544          10           6        2006          14          35          44
 CS                           641    13876750          10           6        2006          14          39          10
 CS                           641    13876834          10           6        2006          14          40          34
 CS                           641    13876928          10           6        2006          14          42           8
 CS                           641    13877044          10           6        2006          14          44           4
 CS                           641    13877133          10           6        2006          14          45          33
 CS                           641    13877238          10           6        2006          14          47          18
 CS                           641    13877627          10           6        2006          14          53          47
 CS                           641    13877848          10           6        2006          14          57          28
 CS                           641    13877950          10           6        2006          14          59          10
 CS                           641    13878083          10           6        2006          15           1          23
 DCP4                         641    13878438          10           6        2006          15           7          18
 CS                           641    13878651          10           6        2006          15          10          51
 CS                           641    13878963          10           6        2006          15          16           3
 CS                           641    13879104          10           6        2006          15          18          24
 CS                           641    13879601          10           6        2006          15          26          41
 CS                           641    13879858          10           6        2006          15          30          58
 CS                           641    13880099          10           6        2006          15          34          59
 CS                           641    13880631          10           6        2006          15          43          51
 CS                           641    13880718          10           6        2006          15          45          18
 CS                           641    13881075          10           6        2006          15          51          15
 CS                           641    13881750          10           6        2006          16           2          30
 CS                           641    13881878          10           6        2006          16           4          38
 CS                           641    13882077          10           6        2006          16           7          57
 CS                           641    13882175          10           6        2006          16           9          35
 CS                           641    13882297          10           6        2006          16          11          37
 CS                           641    13882399          10           6        2006          16          13          19
 CS                           641    13882530          10           6        2006          16          15          30
 CS                           641    13882649          10           6        2006          16          17          29
[truncated: 1,794,899 more chars]
