# Supplementary material for: A Methodological Framework to Estimate the Site Fidelity of Tagged Animals Using Passive Acoustic Telemetry
Source: PLoS One. 2015 Aug 11;10(8):e0134002. doi: 10.1371/journal.pone.0134002 (PMC4532465; doi:10.1371/journal.pone.0134002)
Supplement: S2 File — Each line corresponds to an acoustic detection. Columns from left to right refer respectively to the FAD ID, Fish ID, incremental datetime expressed in units of seconds and date (formatted as DD MM YYYY h min sec). (TXT) [file pone.0134002.s003.txt]

 CO                          5000     4874999          26           2        2003          10           9          59
 CO                          7500     4430175          21           2        2003           6          36          15
 CO                          7500     4430230          21           2        2003           6          37          10
 CO                          7500     4430686          21           2        2003           6          44          46
 CO                          7500     4430762          21           2        2003           6          46           2
 CO                          7500     4431130          21           2        2003           6          52          10
 CO                          7500     4431151          21           2        2003           6          52          31
 CO                          7500     4431244          21           2        2003           6          54           4
 CO                          7500     4431266          21           2        2003           6          54          26
 CO                          7500     4431549          21           2        2003           6          59           9
 CO                          7500     4432077          21           2        2003           7           7          57
 CO                          7500     4432491          21           2        2003           7          14          51
 CO                          7500     4432617          21           2        2003           7          16          57
 CO                          7500     4432733          21           2        2003           7          18          53
 CO                          7500     4433380          21           2        2003           7          29          40
 CO                          7500     4433513          21           2        2003           7          31          53
 CO                          7500     4433675          21           2        2003           7          34          35
 CO                          7500     4433759          21           2        2003           7          35          59
 CO                          7500     4434172          21           2        2003           7          42          52
 CO                          7500     4434367          21           2        2003           7          46           7
 CO                          7500     4434393          21           2        2003           7          46          33
 CO                          7500     4434531          21           2        2003           7          48          51
 CO                          7500     4434547          21           2        2003           7          49           7
 CO                          7500     4435054          21           2        2003           7          57          34
 CO                          7500     4435131          21           2        2003           7          58          51
 CO                          7500     4435444          21           2        2003           8           4           4
 CO                          7500     4435962          21           2        2003           8          12          42
 CO                          7500     4436167          21           2        2003           8          16           7
 CO                          7500     4436226          21           2        2003           8          17           6
 CO                          7500     4436372          21           2        2003           8          19          32
 CO                          7500     4436848          21           2        2003           8          27          28
 CO                          7500     4438796          21           2        2003           8          59          56
 CO                          7500     4439580          21           2        2003           9          13           0
 CO                          7500     4439733          21           2        2003           9          15          33
 CO                          7500     4439950          21           2        2003           9          19          10
 CO                          7500     4440023          21           2        2003           9          20          23
 CO                          7500     4441207          21           2        2003           9          40           7
 CO                          7500     4441225          21           2        2003           9          40          25
 CO                          7500     4442529          21           2        2003          10           2           9
 CO                          7500     4442954          21           2        2003          10           9          14
 CO                          7500     4443581          21           2        2003          10          19          41
 CO                          7500     4443700          21           2        2003          10          21          40
 CO                          7500     4444099          21           2        2003          10          28          19
 CO                          7500     4444215          21           2        2003          10          30          15
 CO                          7500     4445247          21           2        2003          10          47          27
 CO                          7500     4445565          21           2        2003          10          52          45
 CO                          7500     4445798          21           2        2003          10          56          38
 CO                          7500     4446365          21           2        2003          11           6           5
 CO                          7500     4446420          21           2        2003          11           7           0
 CO                          7500     4446525          21           2        2003          11           8          45
 CO                          7500     4446789          21           2        2003          11          13           9
 CO                          7500     4446843          21           2        2003          11          14           3
 CO                          7500     4447587          21           2        2003          11          26          27
 CO                          7500     4447620          21           2        2003          11          27           0
 CO                          7500     4448168          21           2        2003          11          36           8
 CO                          7500     4448384          21           2        2003          11          39          44
 CO                          7500     4449256          21           2        2003          11          54          16
 CO                          7500     4449680          21           2        2003          12           1          20
 CO                          7500     4450177          21           2        2003          12           9          37
 CO                          7500     4450335          21           2        2003          12          12          15
 CO                          7500     4452043          21           2        2003          12          40          43
 CO                          7500     4452360          21           2        2003          12          46           0
 CO                          7500     4452490          21           2        2003          12          48          10
 CO                          7500     4453136          21           2        2003          12          58          56
 CO                          7500     4453490          21           2        2003          13           4          50
 CO                          7500     4454299          21           2        2003          13          18          19
 CO                          7500     4455286          21           2        2003          13          34          46
 CO                          7500     4455584          21           2        2003          13          39          44
 CO                          7500     4456609          21           2        2003          13          56          49
 CO                          7500     4456839          21           2        2003          14           0          39
 CO                          7500     4457959          21           2        2003          14          19          19
 CO                          7500     4458148          21           2        2003          14          22          28
 CO                          7500     4458995          21           2        2003          14          36          35
 CO                          7500     4459092          21           2        2003          14          38          12
 CO                          7500     4459385          21           2        2003          14          43           5
 CO                          7500     4460004          21           2        2003          14          53          24
 CO                          7500     4460040          21           2        2003          14          54           0
 CO                          7500     4460296          21           2        2003          14          58          16
 CO                          7500     4460810          21           2        2003          15           6          50
 CO                          7500     4460971          21           2        2003          15           9          31
 CO                          7500     4461672          21           2        2003          15          21          12
 CO                          7500     4463989          21           2        2003          15          59          49
 CO                          7500     4464301          21           2        2003          16           5           1
 CO                          7500     4464408          21           2        2003          16           6          48
 CO                          7500     4464474          21           2        2003          16           7          54
 CO                          7500     4464694          21           2        2003          16          11          34
 CO                          7500     4464736          21           2        2003          16          12          16
 CO                          7500     4465005          21           2        2003          16          16          45
 CO                          7500     4465162          21           2        2003          16          19          22
 CO                          7500     4465282          21           2        2003          16          21          22
 CO                          7500     4465446          21           2        2003          16          24           6
 CO                          7500     4465617          21           2        2003          16          26          57
 CO                          7500     4466009          21           2        2003          16          33          29
 CO                          7500     4466179          21           2        2003          16          36          19
 CO                          7500     4466283          21           2        2003          16          38           3
 CO                          7500     4466450          21           2        2003          16          40          50
 CO                          7500     4466894          21           2        2003          16          48          14
 CO                          7500     4467476          21           2        2003          16          57          56
 CO                          7500     4468353          21           2        2003          17          12          33
 CO                          7500     4469625          21           2        2003          17          33          45
 CO                          7500     4469821          21           2        2003          17          37           1
 CO                          7500     4470824          21           2        2003          17          53          44
 CO                          7500     4471198          21           2        2003          17          59          58
 CO                          7500     4471698          21           2        2003          18           8          18
 CO                          7500     4471738          21           2        2003          18           8          58
 CO                          7500     4471944          21           2        2003          18          12          24
 CO                          7500     4472142          21           2        2003          18          15          42
 CO                          7500     4472635          21           2        2003          18          23          55
 CO                          7500     4473874          21           2        2003          18          44          34
 CO                          7500     4474042          21           2        2003          18          47          22
 CO                          7500     4475449          21           2        2003          19          10          49
 CO                          7500     4475728          21           2        2003          19          15          28
 CO                          7500     4477207          21           2        2003          19          40           7
 CO                          7500     4477636          21           2        2003          19          47          16
 CO                          7500     4478730          21           2        2003          20           5          30
 CO                          7500     4478801          21           2        2003          20           6          41
 CO                          7500     4479000          21           2        2003          20          10           0
 CO                          7500     4479640          21           2        2003          20          20          40
 CO                          7500     4479802          21           2        2003          20          23          22
 CO                          7500     4480355          21           2        2003          20          32          35
 CO                          7500     4480450          21           2        2003          20          34          10
 CO                          7500     4480683          21           2        2003          20          38           3
 CO                          7500     4480718          21           2        2003          20          38          38
 CO                          7500     4481258          21           2        2003          20          47          38
 CO                          7500     4481620          21           2        2003          20          53          40
 CO                          7500     4482619          21           2        2003          21          10          19
 CO                          7500     4484288          21           2        2003          21          38           8
 CO                          7500     4484507          21           2        2003          21          41          47
 CO                          7500     4484557          21           2        2003          21          42          37
 CO                          7500     4485560          21           2        2003          21          59          20
 CO                          7500     4486416          21           2        2003          22          13          36
 CO                          7500     4487019          21           2        2003          22          23          39
 CO                          7500     4487521          21           2        2003          22          32           1
 CO                          7500     4487652          21           2        2003          22          34          12
 CO                          7500     4487767          21           2        2003          22          36           7
 CO                          7500     4488428          21           2        2003          22          47           8
 CO                          7500     4488631          21           2        2003          22          50          31
 CO                          7500     4489382          21           2        2003          23           3           2
 CO                          7500     4489405          21           2        2003          23           3          25
 CO                          7500     4490326          21           2        2003          23          18          46
 CO                          7500     4490382          21           2        2003          23          19          42
 CO                          7500     4490464          21           2        2003          23          21           4
 CO                          7500     4491296          21           2        2003          23          34          56
 CO                          7500     4491397          21           2        2003          23          36          37
 CO                          7500     4493516          22           2        2003           0          11          56
 CO                          7500     4493738          22           2        2003           0          15          38
 CO                          7500     4494958          22           2        2003           0          35          58
 CO                          7500     4495047          22           2        2003           0          37          27
 CO                          7500     4495376          22           2        2003           0          42          56
 CO                          7500     4495743          22           2        2003           0          49           3
 CO                          7500     4495777          22           2        2003           0          49          37
 CO                          7500     4496236          22           2        2003           0          57          16
 CO                          7500     4496527          22           2        2003           1           2           7
 CO                          7500     4496570          22           2        2003           1           2          50
 CO                          7500     4496641          22           2        2003           1           4           1
 CO                          7500     4496867          22           2        2003           1           7          47
 CO                          7500     4500515          22           2        2003           2           8          35
 CO                          7500     4501584          22           2        2003           2          26          24
 CO                          7500     4501613          22           2        2003           2          26          53
 CO                          7500     4501688          22           2        2003           2          28           8
 CO                          7500     4502838          22           2        2003           2          47          18
 CO                          7500     4502979          22           2        2003           2          49          39
 CO                          7500     4503546          22           2        2003           2          59           6
 CO                          7500     4503570          22           2        2003           2          59          30
 CO                          7500     4503635          22           2        2003           3           0          35
 CO                          7500     4503879          22           2        2003           3           4          39
 CO                          7500     4504387          22           2        2003           3          13           7
 CO                          7500     4504906          22           2        2003           3          21          46
 CO                          7500     4505476          22           2        2003           3          31          16
 CO                          7500     4505571          22           2        2003           3          32          51
 CO                          7500     4506227          22           2        2003           3          43          47
 CO                          7500     4506262          22           2        2003           3          44          22
 CO                          7500     4506719          22           2        2003           3          51          59
 CO                          7500     4506879          22           2        2003           3          54          39
 CO                          7500     4508170          22           2        2003           4          16          10
 CO                          7500     4508314          22           2        2003           4          18          34
 CO                          7500     4508421          22           2        2003           4          20          21
 CO                          7500     4509023          22           2        2003           4          30          23
 CO                          7500     4509053          22           2        2003           4          30          53
 CO                          7500     4509144          22           2        2003           4          32          24
 CO                          7500     4510365          22           2        2003           4          52          45
 CO                          7500     4511129          22           2        2003           5           5          29
 CO                          7500     4512306          22           2        2003           5          25           6
 CO                          7500     4512431          22           2        2003           5          27          11
 CO                          7500     4513211          22           2        2003           5          40          11
 CO                          7500     4513368          22           2        2003           5          42          48
 CO                          7500     4513679          22           2        2003           5          47          59
 CO                          7500     4514049          22           2        2003           5          54           9
 CO                          7500     4514141          22           2        2003           5          55          41
 CO                          7500     4514524          22           2        2003           6           2           4
 CO                          7500     4514738          22           2        2003           6           5          38
 CO                          7500     4516149          22           2        2003           6          29           9
 CO                          7500     4516717          22           2        2003           6          38          37
 CO                          7500     4517379          22           2        2003           6          49          39
 CO                          7500     4518678          22           2        2003           7          11          18
 CO                          7500     4518700          22           2        2003           7          11          40
 CO                          7500     4518840          22           2        2003           7          14           0
 CO                          7500     4518966          22           2        2003           7          16           6
 CO                          7500     4520620          22           2        2003           7          43          40
 CO                          7500     4521501          22           2        2003           7          58          21
 CO                          7500     4521875          22           2        2003           8           4          35
 CO                          7500     4522360          22           2        2003           8          12          40
 CO                          7500     4522978          22           2        2003           8          22          58
 CO                          7500     4523059          22           2        2003           8          24          19
 CO                          7500     4523139          22           2        2003           8          25          39
 CO                          7500     4523438          22           2        2003           8          30          38
 CO                          7500     4523843          22           2        2003           8          37          23
 CO                          7500     4524383          22           2        2003           8          46          23
 CO                          7500     4524500          22           2        2003           8          48          20
 CO                          7500     4524595          22           2        2003           8          49          55
 CO                          7500     4526110          22           2        2003           9          15          10
 CO                          7500     4526182          22           2        2003           9          16          22
 CO                          7500     4526645          22           2        2003           9          24           5
 CO                          7500     4526893          22           2        2003           9          28          13
 CO                          7500     4527163          22           2        2003           9          32          43
 CO                          7500     4527618          22           2        2003           9          40          18
 CO                          7500     4528114          22           2        2003           9          48          34
 CO                          7500     4528172          22           2        2003           9          49          32
 CO                          7500     4528317          22           2        2003           9          51          57
 CO                          7500     4528538          22           2        2003           9          55          38
 CO                          7500     4528602          22           2        2003           9          56          42
 CO                          7500     4529046          22           2        2003          10           4           6
 CO                          7500     4529614          22           2        2003          10          13          34
 CO                          7500     4529675          22           2        2003          10          14          35
 CO                          7500     4529706          22           2        2003          10          15           6
 CO                          7500     4530174          22           2        2003          10          22          54
 CO                          7500     4531130          22           2        2003          10          38          50
 CO                          7500     4531941          22           2        2003          10          52          21
 CO                          7500     4532292          22           2        2003          10          58          12
 CO                          7500     4532386          22           2        2003          10          59          46
 CO                          7500     4532460          22           2        2003          11           1           0
 CO                          7500     4532796          22           2        2003          11           6          36
 CO                          7500     4534142          22           2        2003          11          29           2
 CO                          7500     4534386          22           2        2003          11          33           6
 CO                          7500     4534454          22           2        2003          11          34          14
 CO                          7500     4534575          22           2        2003          11          36          15
 CO                          7500     4535319          22           2        2003          11          48          39
 CO                          7500     4535521          22           2        2003          11          52           1
 CO                          7500     4535596          22           2        2003          11          53          16
 CO                          7500     4536177          22           2        2003          12           2          57
 CO                          7500     4536441          22           2        2003          12           7          21
 CO                          7500     4538377          22           2        2003          12          39          37
 CO                          7500     4538473          22           2        2003          12          41          13
 CO                          7500     4538595          22           2        2003          12          43          15
 CO                          7500     4539165          22           2        2003          12          52          45
 CO                          7500     4539337          22           2        2003          12          55          37
 CO                          7500     4539660          22           2        2003          13           1           0
 CO                          7500     4539923          22           2        2003          13           5          23
 CO                          7500     4540109          22           2        2003          13           8          29
 CO                          7500     4540164          22           2        2003          13           9          24
 CO                          7500     4541187          22           2        2003          13          26          27
 CO                          7500     4541362          22           2        2003          13          29          22
 CO                          7500     4541716          22           2        2003          13          35          16
 CO                          7500     4542855          22           2        2003          13          54          15
 CO                          7500     4543096          22           2        2003          13          58          16
 CO                          7500     4543149          22           2        2003          13          59           9
 CO                          7500     4543284          22           2        2003          14           1          24
 CO                          7500     4543314          22           2        2003          14           1          54
 CO                          7500     4543459          22           2        2003          14           4          19
 CO                          7500     4543777          22           2        2003          14           9          37
 CO                          7500     4544072          22           2        2003          14          14          32
 CO                          7500     4544090          22           2        2003          14          14          50
 CO                          7500     4544316          22           2        2003          14          18          36
 CO                          7500     4544408          22           2        2003          14          20           8
 CO                          7500     4544765          22           2        2003          14          26           5
 CO                          7500     4545405          22           2        2003          14          36          45
 CO                          7500     4545612          22           2        2003          14          40          12
 CO                          7500     4545760          22           2        2003          14          42          40
 CO                          7500     4547321          22           2        2003          15           8          41
 CO                          7500     4547932          22           2        2003          15          18          52
 CO                          7500     4548571          22           2        2003          15          29          31
 CO                          7500     4549617          22           2        2003          15          46          57
 CO                          7500     4549647          22           2        2003          15          47          27
 CO                          7500     4549751          22           2        2003          15          49          11
 CO                          7500     4549837          22           2        2003          15          50          37
 CO                          7500     4550141          22           2        2003          15          55          41
 CO                          7500     4550186          22           2        2003          15          56          26
 CO                          7500     4550208          22           2        2003          15          56          48
 CO                          7500     4550906          22           2        2003          16           8          26
 CO                          7500     4550978          22           2        2003          16           9          38
 CO                          7500     4551004          22           2        2003          16          10           4
 CO                          7500     4551316          22           2        2003          16          15          16
 CO                          7500     4551346          22           2        2003          16          15          46
 CO                          7500     4551526          22           2        2003          16          18          46
 CO                          7500     4551643          22           2        2003          16          20          43
 CO                          7500     4552141          22           2        2003          16          29           1
 CO                          7500     4552362          22           2        2003          16          32          42
 CO                          7500     4552800          22           2        2003          16          40           0
 CO                          7500     4553195          22           2        2003          16          46          35
 CO                          7500     4554815          22           2        2003          17          13          35
 CO                          7500     4554846          22           2        2003          17          14           6
 CO                          7500     4555218          22           2        2003          17          20          18
 CO                          7500     4555343          22           2        2003          17          22          23
 CO                          7500     4555742          22           2        2003          17          29           2
 CO                          7500     4556383          22           2        2003          17          39          43
 CO                          7500     4556804          22           2        2003          17          46          44
 CO                          7500     4556953          22           2        2003          17          49          13
 CO                          7500     4557019          22           2        2003          17          50          19
 CO                          7500     4557431          22           2        2003          17          57          11
 CO                          7500     4557493          22           2        2003          17          58          13
 CO                          7500     4558322          22           2        2003          18          12           2
 CO                          7500     4558594          22           2        2003          18          16          34
 CO                          7500     4558981          22           2        2003          18          23           1
 CO                          7500     4559367          22           2        2003          18          29          27
 CO                          7500     4560161          22           2        2003          18          42          41
 CO                          7500     4560279          22           2        2003          18          44          39
 CO                          7500     4560723          22           2        2003          18          52           3
 CO                          7500     4561321          22           2        2003          19           2           1
 CO                          7500     4561695          22           2        2003          19           8          15
 CO                          7500     4561773          22           2        2003          19           9          33
 CO                          7500     4562353          22           2        2003          19          19          13
 CO                          7500     4562474          22           2        2003          19          21          14
 CO                          7500     4562662          22           2        2003          19          24          22
 CO                          7500     4562784          22           2        2003          19          26          24
 CO                          7500     4563484          22           2        2003          19          38           4
 CO                          7500     4564214          22           2        2003          19          50          14
 CO                          7500     4565081          22           2        2003          20           4          41
 CO                          7500     4565901          22           2        2003          20          18          21
 CO                          7500     4567785          22           2        2003          20          49          45
 CO                          7500     4568140          22           2        2003          20          55          40
 CO                          7500     4568525          22           2        2003          21           2           5
 CO                          7500     4568675          22           2        2003          21           4          35
 CO                          7500     4569094          22           2        2003          21          11          34
 CO                          7500     4570156          22           2        2003          21          29          16
 CO                          7500     4570975          22           2        2003          21          42          55
 CO                          7500     4571026          22           2        2003          21          43          46
 CO                          7500     4571114          22           2        2003          21          45          14
 CO                          7500     4571679          22           2        2003          21          54          39
 CO                          7500     4572479          22           2        2003          22           7          59
 CO                          7500     4573386          22           2        2003          22          23           6
 CO                          7500     4573599          22           2        2003          22          26          39
 CO                          7500     4574028          22           2        2003          22          33          48
 CO                          7500     4574285          22           2        2003          22          38           5
 CO                          7500     4574465          22           2        2003          22          41           5
 CO                          7500     4575221          22           2        2003          22          53          41
 CO                          7500     4575437          22           2        2003          22          57          17
 CO                          7500     4575757          22           2        2003          23           2          37
 CO                          7500     4576330          22           2        2003          23          12          10
 CO                          7500     4576389          22           2        2003          23          13           9
 CO                          7500     4577121          22           2        2003          23          25          21
 CO                          7500     4579231          23           2        2003           0           0          31
 CO                          7500     4579929          23           2        2003           0          12           9
 CO                          7500     4580366          23           2        2003           0          19          26
 CO                          7500     4581402          23           2        2003           0          36          42
 CO                          7500     4581852          23           2        2003           0          44          12
 CO                          7500     4582129          23           2        2003           0          48          49
 CO                          7500     4582199          23           2        2003           0          49          59
 CO                          7500     4583154          23           2        2003           1           5          54
 CO                          7500     4583241          23           2        2003           1           7          21
 CO                          7500     4583358          23           2        2003           1           9          18
 CO                          7500     4584062          23           2        2003           1          21           2
 CO                          7500     4584487          23           2        2003           1          28           7
 CO                          7500     4584782          23           2        2003           1          33           2
 CO                          7500     4584905          23           2        2003           1          35           5
 CO                          7500     4585169          23           2        2003           1          39          29
 CO                          7500     4585313          23           2        2003           1          41          53
 CO                          7500     4586010          23           2        2003           1          53          30
 CO                          7500     4586232          23           2        2003           1          57          12
 CO                          7500     4586711          23           2        2003           2           5          11
 CO                          7500     4587145          23           2        2003           2          12          25
 CO                          7500     4588174          23           2        2003           2          29          34
 CO                          7500     4588472          23           2        2003           2          34          32
 CO                          7500     4589920          23           2        2003           2          58          40
 CO                          7500     4589955          23           2        2003           2          59          15
 CO                          7500     4590733          23           2        2003           3          12          13
 CO                          7500     4590855          23           2        2003           3          14          15
 CO                          7500     4591199          23           2        2003           3          19          59
 CO                          7500     4591437          23           2        2003           3          23          57
 CO                          7500     4591533          23           2        2003           3          25          33
 CO                          7500     4592408          23           2        2003           3          40           8
 CO                          7500     4592426          23           2        2003           3          40          26
 CO                          7500     4593172          23           2        2003           3          52          52
 CO                          7500     4593337          23           2        2003           3          55          37
 CO                          7500     4594899          23           2        2003           4          21          39
 CO                          7500     4594950          23           2        2003           4          22          30
 CO                          7500     4595591          23           2        2003           4          33          11
 CO                          7500     4596057          23           2        2003           4          40          57
 CO                          7500     4596374          23           2        2003           4          46          14
 CO                          7500     4596446          23           2        2003           4          47          26
 CO                          7500     4596799          23           2        2003           4          53          19
 CO                          7500     4596986          23           2        2003           4          56          26
 CO                          7500     4597003          23           2        2003           4          56          43
 CO                          7500     4597097          23           2        2003           4          58          17
 CO                          7500     4597112          23           2        2003           4          58          32
 CO                          7500     4597644          23           2        2003           5           7          24
 CO                          7500     4598658          23           2        2003           5          24          18
 CO                          7500     4598767          23           2        2003           5          26           7
 CO                          7500     4598853          23           2        2003           5          27          33
 CO                          7500     4599435          23           2        2003           5          37          15
 CO                          7500     4601188          23           2        2003           6           6          28
 CO                          7500     4602191          23           2        2003           6          23          11
 CO                          7500     4602295          23           2        2003           6          24          55
 CO                          7500     4603313          23           2        2003           6          41          53
 CO                          7500     4604042          23           2        2003           6          54           2
 CO                          7500     4604134          23           2        2003           6          55          34
 CO                          7500     4604404          23           2        2003           7           0           4
 CO                          7500     4605922          23           2        2003           7          25          22
 CO                          7500     4605983          23           2        2003           7          26          23
 CO                          7500     4606319          23           2        2003           7          31          59
 CO                          7500     4606341          23           2        2003           7          32          21
 CO                          7500     4606642          23           2        2003           7          37          22
 CO                          7500     4606912          23           2        2003           7          41          52
 CO                          7500     4609029          23           2        2003           8          17           9
 CO                          7500     4609743          23           2        2003           8          29           3
 CO                          7500     4609780          23           2        2003           8          29          40
 CO                          7500     4610204          23           2        2003           8          36          44
 CO                          7500     4611284          23           2        2003           8          54          44
 CO                          7500     4611367          23           2        2003           8          56           7
 CO                          7500     4611892          23           2        2003           9           4          52
 CO                          7500     4611996          23           2        2003           9           6          36
 CO                          7500     4613313          23           2        2003           9          28          33
 CO                          7500     4614200          23           2        2003           9          43          20
 CO                          7500     4614538          23           2        2003           9          48          58
 CO                          7500     4614568          23           2        2003           9          49          28
 CO                          7500     4614702          23           2        2003           9          51          42
 CO                          7500     4614733          23           2        2003           9          52          13
 CO                          7500     4615217          23           2        2003          10           0          17
 CO                          7500     4615364          23           2        2003          10           2          44
 CO                          7500     4615558          23           2        2003          10           5          58
 CO                          7500     4616077          23           2        2003          10          14          37
 CO                          7500     4616327          23           2        2003          10          18          47
 CO                          7500     4616598          23           2        2003          10          23          18
 CO                          7500     4616897          23           2        2003          10          28          17
 CO                          7500     4616994          23           2        2003          10          29          54
 CO                          7500     4617969          23           2        2003          10          46           9
 CO                          7500     4618189          23           2        2003          10          49          49
 CO                          7500     4618233          23           2        2003          10          50          33
 CO                          7500     4618364          23           2        2003          10          52          44
 CO                          7500     4618378          23           2        2003          10          52          58
 CO                          7500     4618853          23           2        2003          11           0          53
 CO                          7500     4619023          23           2        2003          11           3          43
 CO                          7500     4619046          23           2        2003          11           4           6
 CO                          7500     4620087          23           2        2003          11          21          27
 CO                          7500     4620474          23           2        2003          11          27          54
 CO                          7500     4621543          23           2        2003          11          45          43
 CO                          7500     4622322          23           2        2003          11          58          42
 CO                          7500     4623044          23           2        2003          12          10          44
 CO                          7500     4623095          23           2        2003          12          11          35
 CO                          7500     4623310          23           2        2003          12          15          10
 CO                          7500     4624051          23           2        2003          12          27          31
 CO                          7500     4624183          23           2        2003          12          29          43
 CO                          7500     4624240          23           2        2003          12          30          40
 CO                          7500     4625144          23           2        2003          12          45          44
 CO                          7500     4625184          23           2        2003          12          46          24
 CO                          7500     4625941          23           2        2003          12          59           1
 CO                          7500     4626982          23           2        2003          13          16          22
 CO                          7500     4627597          23           2        2003          13          26          37
 CO                          7500     4627678          23           2        2003          13          27          58
 CO                          7500     4627734          23           2        2003          13          28          54
 CO                          7500     4627870          23           2        2003          13          31          10
 CO                          7500     4627893          23           2        2003          13          31          33
 CO                          7500     4628416          23           2        2003          13          40          16
 CO                          7500     4629476          23           2        2003          13          57          56
 CO                          7500     4629620          23           2        2003          14           0          20
 CO                          7500     4629686          23           2        2003          14           1          26
 CO                          7500     4630074          23           2        2003          14           7          54
 CO                          7500     4630551          23           2        2003          14          15          51
 CO                          7500     4631548          23           2        2003          14          32          28
 CO                          7500     4631657          23           2        2003          14          34          17
 CO                          7500     4631688          23           2        2003          14          34          48
 CO                          7500     4632121          23           2        2003          14          42           1
 CO                          7500     4632348          23           2        2003          14          45          48
 CO                          7500     4632734          23           2        2003          14          52          14
 CO                          7500     4633093          23           2        2003          14          58          13
 CO                          7500     4633169          23           2        2003          14          59          29
 CO                          7500     4633573          23           2        2003          15           6          13
 CO                          7500     4634045          23           2        2003          15          14           5
 CO                          7500     4634485          23           2        2003          15          21          25
 CO                          7500     4635085          23           2        2003          15          31          25
 CO                          7500     4635369          23           2        2003          15          36           9
 CO                          7500     4635384          23           2        2003          15          36          24
 CO                          7500     4636290          23           2        2003          15          51          30
 CO                          7500     4637845          23           2        2003          16          17          25
 CO                          7500     4637946          23           2        2003          16          19           6
 CO                          7500     4638565          23           2        2003          16          29          25
 CO                          7500     4638728          23           2        2003          16          32           8
 CO                          7500     4638811          23           2        2003          16          33          31
 CO                          7500     4638857          23           2        2003          16          34          17
 CO                          7500     4639269          23           2        2003          16          41           9
 CO                          7500     4639452          23           2        2003          16          44          12
 CO                          7500     4639510          23           2        2003          16          45          10
 CO                          7500     4639636          23           2        2003          16          47          16
 CO                          7500     4640403          23           2        2003          17           0           3
 CO                          7500     4640979          23           2        2003          17           9          39
 CO                          7500     4641958          23           2        2003          17          25          58
 CO                          7500     4642832          23           2        2003          17          40          32
 CO                          7500     4643338          23           2        2003          17          48          58
 CO                          7500     4643490          23           2        2003          17          51          30
 CO                          7500     4643644          23           2        2003          17          54           4
 CO                          7500     4643969          23           2        2003          17          59          29
 CO                          7500     4644594          23           2        2003          18           9          54
 CO                          7500     4645028          23           2        2003          18          17           8
 CO                          7500     4645439          23           2        2003          18          23          59
 CO                          7500     4645911          23           2        2003          18          31          51
 CO                          7500     4646072          23           2        2003          18          34          32
 CO                          7500     4646145          23           2        2003          18          35          45
 CO                          7500     4646874          23           2        2003          18          47          54
 CO                          7500     4646929          23           2        2003          18          48          49
 CO                          7500     4648003          23           2        2003          19           6          43
 CO                          7500     4648894          23           2        2003          19          21          34
 CO                          7500     4649454          23           2        2003          19          30          54
 CO                          7500     4649518          23           2        2003          19          31          58
 CO                          7500     4650101          23           2        2003          19          41          41
 CO                          7500     4650935          23           2        2003          19          55          35
 CO                          7500     4651132          23           2        2003          19          58          52
 CO                          7500     4652143          23           2        2003          20          15          43
 CO                          7500     4652343          23           2        2003          20          19           3
 CO                          7500     4652632          23           2        2003          20          23          52
 CO                          7500     4653030          23           2        2003          20          30          30
 CO                          7500     4653390          23           2        2003          20          36          30
 CO                          7500     4653528          23           2        2003          20          38          48
 CO                          7500     4653599          23           2        2003          20          39          59
 CO                          7500     4653795          23           2        2003          20          43          15
 CO                          7500     4654465          23           2        2003          20          54          25
 CO                          7500     4655289          23           2        2003          21           8           9
 CO                          7500     4656200          23           2        2003          21          23          20
 CO                          7500     4656761          23           2        2003          21          32          41
 CO                          7500     4657335          23           2        2003          21          42          15
 CO                          7500     4657812          23           2        2003          21          50          12
 CO                          7500     4658007          23           2        2003          21          53          27
 CO                          7500     4659236          23           2        2003          22          13          56
 CO                          7500     4659498          23           2        2003          22          18          18
 CO                          7500     4660025          23           2        2003          22          27           5
 CO                          7500     4660444          23           2        2003          22          34           4
 CO                          7500     4662147          23           2        2003          23           2          27
 CO                          7500     4662334          23           2        2003          23           5          34
 CO                          7500     4663103          23           2        2003          23          18          23
 CO                          7500     4663374          23           2        2003          23          22          54
 CO                          7500     4663833          23           2        2003          23          30          33
 CO                          7500     4664383          23           2        2003          23          39          43
 CO                          7500     4664887          23           2        2003          23          48           7
 CO                          7500     4665097          23           2        2003          23          51          37
 CO                          7500     4665257          23           2        2003          23          54          17
 CO                          7500     4665339          23           2        2003          23          55          39
 CO                          7500     4666095          24           2        2003           0           8          15
 CO                          7500     4666430          24           2        2003           0          13          50
 CO                          7500     4666570          24           2        2003           0          16          10
 CO                          7500     4666792          24           2        2003           0          19          52
 CO                          7500     4666999          24           2        2003           0          23          19
 CO                          7500     4667022          24           2        2003           0          23          42
 CO                          7500     4667824          24           2        2003           0          37           4
 CO                          7500     4668260          24           2        2003           0          44          20
 CO                          7500     4669161          24           2        2003           0          59          21
 CO                          7500     4669241          24           2        2003           1           0          41
 CO                          7500     4669509          24           2        2003           1           5           9
 CO                          7500     4669538          24           2        2003           1           5          38
 CO                          7500     4669606          24           2        2003           1           6          46
 CO                          7500     4669830          24           2        2003           1          10          30
 CO                          7500     4670024          24           2        2003           1          13          44
 CO                          7500     4670587          24           2        2003           1          23           7
 CO                          7500     4670770          24           2        2003           1          26          10
 CO                          7500     4670784          24           2        2003           1          26          24
 CO                          7500     4670837          24           2        2003           1          27          17
 CO                          7500     4671016          24           2        2003           1          30          16
 CO                          7500     4671109          24           2        2003           1          31          49
 CO                          7500     4671563          24           2        2003           1          39          23
 CO                          7500     4671603          24           2        2003           1          40           3
 CO                          7500     4671636          24           2        2003           1          40          36
 CO                          7500     4672141          24           2        2003           1          49           1
 CO                          7500     4672528          24           2        2003           1          55          28
 CO                          7500     4672587          24           2        2003           1          56          27
 CO                          7500     4672603          24           2        2003           1          56          43
 CO                          7500     4672959          24           2        2003           2           2          39
 CO                          7500     4673723          24           2        2003           2          15          23
 CO                          7500     4673835          24           2        2003           2          17          15
 CO                          7500     4674250          24           2        2003           2          24          10
 CO                          7500     4674277          24           2        2003           2          24          37
 CO                          7500     4674381          24           2        2003           2          26          21
 CO                          7500     4674716          24           2        2003           2          31          56
 CO                          7500     4675420          24           2        2003           2          43          40
 CO                          7500     4675984          24           2        2003           2          53           4
 CO                          7500     4676296          24           2        2003           2          58          16
 CO                          7500     4676579          24           2        2003           3           2          59
 CO                          7500     4676958          24           2        2003           3           9          18
 CO                          7500     4677127          24           2        2003           3          12           7
 CO                          7500     4677806          24           2        2003           3          23          26
 CO                          7500     4678254          24           2        2003           3          30          54
 CO                          7500     4678341          24           2        2003           3          32          21
 CO                          7500     4678567          24           2        2003           3          36           7
 CO                          7500     4678797          24           2        2003           3          39          57
 CO                          7500     4680079          24           2        2003           4           1          19
 CO                          7500     4680303          24           2        2003           4           5           3
 CO                          7500     4680535          24           2        2003           4           8          55
 CO                          7500     4680550          24           2        2003           4           9          10
 CO                          7500     4680608          24           2        2003           4          10           8
 CO                          7500     4680884          24           2        2003           4          14          44
 CO                          7500     4681176          24           2        2003           4          19          36
 CO                          7500     4681641          24           2        2003           4          27          21
 CO                          7500     4682302          24           2        2003           4          38          22
 CO                          7500     4683024          24           2        2003           4          50          24
 CO                          7500     4683202          24           2        2003           4          53          22
 CO                          7500     4684712          24           2        2003           5          18          32
 CO                          7500     4685859          24           2        2003           5          37          39
 CO                          7500     4686168          24           2        2003           5          42          48
 CO                          7500     4686207          24           2        2003           5          43          27
 CO                          7500     4686891          24           2        2003           5          54          51
 CO                          7500     4687764          24           2        2003           6           9          24
 CO                          7500     4688242          24           2        2003           6          17          22
 CO                          7500     4688670          24           2        2003           6          24          30
 CO                          7500     4689624          24           2        2003           6          40          24
 CO                          7500     4689776          24           2        2003           6          42          56
 CO                          7500     4690594          24           2        2003           6          56          34
 CO                          7500     4691041          24           2        2003           7           4           1
 CO                          7500     4691494          24           2        2003           7          11          34
 CO                          7500     4692118          24           2        2003           7          21          58
 CO                          7500     4693182          24           2        2003           7          39          42
 CO                          7500     4693226          24           2        2003           7          40          26
 CO                          7500     4693248          24           2        2003           7          40          48
 CO                          7500     4693355          24           2        2003           7          42          35
 CO                          7500     4695277          24           2        2003           8          14          37
 CO                          7500     4695347          24           2        2003           8          15          47
 CO                          7500     4695664          24           2        2003           8          21           4
 CO                          7500     4696205          24           2        2003           8          30           5
 CO                          7500     4696924          24           2        2003           8          42           4
 CO                          7500     4698891          24           2        2003           9          14          51
 CO                          7500     4699217          24           2        2003           9          20          17
 CO                          7500     4699404          24           2        2003           9          23          24
 CO                          7500     4699571          24           2        2003           9          26          11
 CO                          7500     4700122          24           2        2003           9          35          22
 CO                          7500     4702089          24           2        2003          10           8           9
 CO                          7500     4702164          24           2        2003          10           9          24
 CO                          7500     4703640          24           2        2003          10          34           0
 CO                          7500     4704037          24           2        2003          10          40          37
 CO                          7500     4704090          24           2        2003          10          41          30
 CO                          7500     4704670          24           2        2003          10          51          10
 CO                          7500     4704989          24           2        2003          10          56          29
 CO                          7500     4705173          24           2        2003          10          59          33
 CO                          7500     4705448          24           2        2003          11           4           8
 CO                          7500     4705872          24           2        2003          11          11          12
 CO                          7500     4705949          24           2        2003          11          12          29
 CO                          7500     4705970          24           2        2003          11          12          50
 CO                          7500     4706162          24           2        2003          11          16           2
 CO                          7500     4706616          24           2        2003          11          23          36
 CO                          7500     4707214          24           2        2003          11          33          34
 CO                          7500     4707654          24           2        2003          11          40          54
 CO                          7500     4707997          24           2        2003          11          46          37
 CO                          7500     4708320          24           2        2003          11          52           0
 CO                          7500     4708972          24           2        2003          12           2          52
 CO                          7500     4709230          24           2        2003          12           7          10
 CO                          7500     4709263          24           2        2003          12           7          43
 CO                          7500     4709385          24           2        2003          12           9          45
 CO                          7500     4709878          24           2        2003          12          17          58
 CO                          7500     4710384          24           2        2003          12          26          24
 CO                          7500     4710957          24           2        2003          12          35          57
 CO                          7500     4711518          24           2        2003          12          45          18
 CO                          7500     4711757          24           2        2003          12          49          17
 CO                          7500     4711836          24           2        2003          12          50          36
 CO                          7500     4712185          24           2        2003          12          56          25
 CO                          7500     4712793          24           2        2003          13           6          33
 CO                          7500     4712995          24           2        2003          13           9          55
 CO                          7500     4713117          24           2        2003          13          11          57
 CO                          7500     4713440          24           2        2003          13          17          20
 CO                          7500     4714167          24           2        2003          13          29          27
 CO                          7500     4714339          24           2        2003          13          32          19
 CO                          7500     4715656          24           2        2003          13          54          16
 CO                          7500     4715686          24           2        2003          13          54          46
 CO                          7500     4715979          24           2        2003          13          59          39
 CO                          7500     4716857          24           2        2003          14          14          17
 CO                          7500     4717142          24           2        2003          14          19           2
 CO                          7500     4717315          24           2        2003          14          21          55
 CO                          7500     4717348          24           2        2003          14          22          28
 CO                          7500     4717758          24           2        2003          14          29          18
 CO                          7500     4717863          24           2        2003          14          31           3
 CO                          7500     4718354          24           2        2003          14          39          14
 CO                          7500     4718493          24           2        2003          14          41          33
 CO                          7500     4719278          24           2        2003          14          54          38
 CO                          7500     4719457          24           2        2003          14          57          37
 CO                          7500     4719688          24           2        2003          15           1          28
 CO                          7500     4719702          24           2        2003          15           1          42
 CO                          7500     4720668          24           2        2003          15          17          48
 CO                          7500     4720935          24           2        2003          15          22          15
 CO                          7500     4721581          24           2        2003          15          33           1
 CO                          7500     4721718          24           2        2003          15          35          18
 CO                          7500     4722055          24           2        2003          15          40          55
 CO                          7500     4723311          24           2        2003          16           1          51
 CO                          7500     4723522          24           2        2003          16           5          22
 CO                          7500     4723641          24           2        2003          16           7          21
 CO                          7500     4723824          24           2        2003          16          10          24
 CO                          7500     4723844          24           2        2003          16          10          44
 CO                          7500     4724298          24           2        2003          16          18          18
 CO                          7500     4724572          24           2        2003          16          22          52
 CO                          7500     4725697          24           2        2003          16          41          37
 CO                          7500     4725823          24           2        2003          16          43          43
 CO                          7500     4725959          24           2        2003          16          45          59
 CO                          7500     4726558          24           2        2003          16          55          58
 CO                          7500     4726932          24           2        2003          17           2          12
 CO                          7500     4727137          24           2        2003          17           5          37
 CO                          7500     4728242          24           2        2003          17          24           2
 CO                          7500     4728369          24           2        2003          17          26           9
 CO                          7500     4728529          24           2        2003          17          28          49
 CO                          7500     4728686          24           2        2003          17          31          26
 CO                          7500     4728721          24           2        2003          17          32           1
 CO                          7500     4728772          24           2        2003          17          32          52
 CO                          7500     4729010          24           2        2003          17          36          50
 CO                          7500     4729365          24           2        2003          17          42          45
 CO                          7500     4729422          24           2        2003          17          43          42
 CO                          7500     4729529          24           2        2003          17          45          29
 CO                          7500     4729698          24           2        2003          17          48          18
 CO                          7500     4729858          24           2        2003          17          50          58
 CO                          7500     4730348          24           2        2003          17          59           8
 CO                          7500     4730601          24           2        2003          18           3          21
 CO                          7500     4732294          24           2        2003          18          31          34
 CO                          7500     4732478          24           2        2003          18          34          38
 CO                          7500     4732500          24           2        2003          18          35           0
 CO                          7500     4733050          24           2        2003          18          44          10
 CO                          7500     4734205          24           2        2003          19           3          25
 CO                          7500     4734966          24           2        2003          19          16           6
 CO                          7500     4735095          24           2        2003          19          18          15
 CO                          7500     4735228          24           2        2003          19          20          28
 CO                          7500     4735878          24           2        2003          19          31          18
 CO                          7500     4736122          24           2        2003          19          35          22
 CO                          7500     4736377          24           2        2003          19          39          37
 CO                          7500     4736451          24           2        2003          19          40          51
 CO                          7500     4736747          24           2        2003          19          45          47
 CO                          7500     4737081          24           2        2003          19          51          21
 CO                          7500     4737522          24           2        2003          19          58          42
 CO                          7500     4737777          24           2        2003          20           2          57
 CO                          7500     4738712          24           2        2003          20          18          32
 CO                          7500     4739031          24           2        2003          20          23          51
 CO                          7500     4739607          24           2        2003          20          33          27
 CO                          7500     4739939          24           2        2003          20          38          59
 CO                          7500     4740913          24           2        2003          20          55          13
 CO                          7500     4741545          24           2        2003          21           5          45
 CO                          7500     4741631          24           2        2003          21           7          11
 CO                          7500     4742044          24           2        2003          21          14           4
 CO                          7500     4742428          24           2        2003          21          20          28
 CO                          7500     4742484          24           2        2003          21          21          24
 CO                          7500     4744093          24           2        2003          21          48          13
 CO                          7500     4744298          24           2        2003          21          51          38
 CO                          7500     4745143          24           2        2003          22           5          43
 CO                          7500     4746371          24           2        2003          22          26          11
 CO                          7500     4746461          24           2        2003          22          27          41
 CO                          7500     4746518          24           2        2003          22          28          38
 CO                          7500     4747438          24           2        2003          22          43          58
 CO                          7500     4747592          24           2        2003          22          46          32
 CO                          7500     4747728          24           2        2003          22          48          48
 CO                          7500     4747837          24           2        2003          22          50          37
 CO                          7500     4747868          24           2        2003          22          51           8
 CO                          7500     4749146          24           2        2003          23          12          26
 CO                          7500     4749201          24           2        2003          23          13          21
 CO                          7500     4749796          24           2        2003          23          23          16
 CO                          7500     4750522          24           2        2003          23          35          22
 CO                          7500     4750593          24           2        2003          23          36          33
 CO                          7500     4750653          24           2        2003          23          37          33
 CO                          7500     4752009          25           2        2003           0           0           9
 CO                          7500     4753739          25           2        2003           0          28          59
 CO                          7500     4754108          25           2        2003           0          35           8
 CO                          7500     4754152          25           2        2003           0          35          52
 CO                          7500     4754289          25           2        2003           0          38           9
 CO                          7500     4754551          25           2        2003           0          42          31
 CO                          7500     4754627          25           2        2003           0          43          47
 CO                          7500     4754769          25           2        2003           0          46           9
 CO                          7500     4754901          25           2        2003           0          48          21
 CO                          7500     4755033          25           2        2003           0          50          33
 CO                          7500     4755152          25           2        2003           0          52          32
 CO                          7500     4756619          25           2        2003           1          16          59
 CO                          7500     4756785          25           2        2003           1          19          45
 CO                          7500     4757057          25           2        2003           1          24          17
 CO                          7500     4757133          25           2        2003           1          25          33
 CO                          7500     4757296          25           2        2003           1          28          16
 CO                          7500     4757598          25           2        2003           1          33          18
 CO                          7500     4757782          25           2        2003           1          36          22
 CO                          7500     4758772          25           2        2003           1          52          52
 CO                          7500     4759061          25           2        2003           1          57          41
 CO                          7500     4759119          25           2        2003           1          58          39
 CO                          7500     4759248          25           2        2003           2           0          48
 CO                          7500     4759323          25           2        2003           2           2           3
 CO                          7500     4759362          25           2        2003           2           2          42
 CO                          7500     4759376          25           2        2003           2           2          56
 CO                          7500     4759392          25           2        2003           2           3          12
 CO                          7500     4759641          25           2        2003           2           7          21
 CO                          7500     4759835          25           2        2003           2          10          35
 CO                          7500     4760695          25           2        2003           2          24          55
 CO                          7500     4760933          25           2        2003           2          28          53
 CO                          7500     4762024          25           2        2003           2          47           4
 CO                          7500     4762058          25           2        2003           2          47          38
 CO                          7500     4762088          25           2        2003           2          48           8
 CO                          7500     4762521          25           2        2003           2          55          21
 CO                          7500     4763111          25           2        2003           3           5          11
 CO                          7500     4763280          25           2        2003           3           8           0
 CO                          7500     4763330          25           2        2003           3           8          50
 CO                          7500     4763823          25           2        2003           3          17           3
 CO                          7500     4764236          25           2        2003           3          23          56
 CO                          7500     4764349          25           2        2003           3          25          49
 CO                          7500     4765266          25           2        2003           3          41           6
 CO                          7500     4765344          25           2        2003           3          42          24
 CO                          7500     4765520          25           2        2003           3          45          20
 CO                          7500     4765716          25           2        2003           3          48          36
 CO                          7500     4765830          25           2        2003           3          50          30
 CO                          7500     4766480          25           2        2003           4           1          20
 CO                          7500     4766903          25           2        2003           4           8          23
 CO                          7500     4767027          25           2        2003           4          10          27
 CO                          7500     4767605          25           2        2003           4          20           5
 CO                          7500     4768044          25           2        2003           4          27          24
 CO                          7500     4768459          25           2        2003           4          34          19
 CO                          7500     4769677          25           2        2003           4          54          37
 CO                          7500     4769932          25           2        2003           4          58          52
 CO                          7500     4770100          25           2        2003           5           1          40
 CO                          7500     4770128          25           2        2003           5           2           8
 CO                          7500     4770268          25           2        2003           5           4          28
 CO                          7500     4770959          25           2        2003           5          15          59
 CO                          7500     4771990          25           2        2003           5          33          10
 CO                          7500     4772034          25           2        2003           5          33          54
 CO                          7500     4772492          25           2        2003           5          41          32
 CO                          7500     4772876          25           2        2003           5          47          56
 CO                          7500     4773103          25           2        2003           5          51          43
 CO                          7500     4773903          25           2        2003           6           5           3
 CO                          7500     4774785          25           2        2003           6          19          45
 CO                          7500     4774890          25           2        2003           6          21          30
 CO                          7500     4774976          25           2        2003           6          22          56
 CO                          7500     4775053          25           2        2003           6          24          13
 CO                          7500     4775719          25           2        2003           6          35          19
 CO                          7500     4776240          25           2        2003           6          44           0
 CO                          7500     4776669          25           2        2003           6          51           9
 CO                          7500     4776842          25           2        2003           6          54           2
 CO                          7500     4777176          25           2        2003           6          59          36
 CO                          7500     4777398          25           2        2003           7           3          18
 CO                          7500     4777571          25           2        2003           7           6          11
 CO                          7500     4779074          25           2        2003           7          31          14
 CO                          7500     4780460          25           2        2003           7          54          20
 CO                          7500     4780759          25           2        2003           7          59          19
 CO                          7500     4781080          25           2        2003           8           4          40
 CO                          7500     4782405          25           2        2003           8          26          45
 CO                          7500     4782434          25           2        2003           8          27          14
 CO                          7500     4782597          25           2        2003           8          29          57
 CO                          7500     4783009          25           2        2003           8          36          49
 CO                          7500     4783042          25           2        2003           8          37          22
 CO                          7500     4783167          25           2        2003           8          39          27
 CO                          7500     4783419          25           2        2003           8          43          39
 CO                          7500     4783739          25           2        2003           8          48          59
 CO                          7500     4785105          25           2        2003           9          11          45
 CO                          7500     4785368          25           2        2003           9          16           8
 CO                          7500     4785817          25           2        2003           9          23          37
 CO                          7500     4786662          25           2        2003           9          37          42
 CO                          7500     4786714          25           2        2003           9          38          34
 CO                          7500     4787370          25           2        2003           9          49          30
 CO                          7500     4787546          25           2        2003           9          52          26
 CO                          7500     4788178          25           2        2003          10           2          58
 CO                          7500     4788922          25           2        2003          10          15          22
 CO                          7500     4789024          25           2        2003          10          17           4
 CO                          7500     4789055          25           2        2003          10          17          35
 CO                          7500     4789117          25           2        2003          10          18          37
 CO                          7500     4789963          25           2        2003          10          32          43
 CO                          7500     4790114          25           2        2003          10          35          14
 CO                          7500     4790223          25           2        2003          10          37           3
 CO                          7500     4791616          25           2        2003          11           0          16
 CO                          7500     4792197          25           2        2003          11           9          57
 CO                          7500     4792313          25           2        2003          11          11          53
 CO                          7500     4792665          25           2        2003          11          17          45
 CO                          7500     4792715          25           2        2003          11          18          35
 CO                          7500     4793328          25           2        2003          11          28          48
 CO                          7500     4793521          25           2        2003          11          32           1
 CO                          7500     4793588          25           2        2003          11          33           8
 CO                          7500     4794267          25           2        2003          11          44          27
 CO                          7500     4794495          25           2        2003          11          48          15
 CO                          7500     4794687          25           2        2003          11          51          27
 CO                          7500     4795001          25           2        2003          11          56          41
 CO                          7500     4795274          25           2        2003          12           1          14
 CO                          7500     4796398          25           2        2003          12          19          58
 CO                          7500     4796601          25           2        2003          12          23          21
 CO                          7500     4796817          25           2        2003          12          26          57
 CO                          7500     4796923          25           2        2003          12          28          43
 CO                          7500     4797405          25           2        2003          12          36          45
 CO                          7500     4797669          25           2        2003          12          41           9
 CO                          7500     4797741          25           2        2003          12          42          21
 CO                          7500     4797767          25           2        2003          12          42          47
 CO                          7500     4798080          25           2        2003          12          48           0
 CO                          7500     4798270          25           2        2003          12          51          10
 CO                          7500     4798314          25           2        2003          12          51          54
 CO                          7500     4798549          25           2        2003          12          55          49
 CO                          7500     4798571          25           2        2003          12          56          11
 CO                          7500     4799060          25           2        2003          13           4          20
 CO                          7500     4799235          25           2        2003          13           7          15
 CO                          7500     4799300          25           2        2003          13           8          20
 CO                          7500     4801055          25           2        2003          13          37          35
 CO                          7500     4801181          25           2        2003          13          39          41
 CO                          7500     4801556          25           2        2003          13          45          56
 CO                          7500     4801618          25           2        2003          13          46          58
 CO                          7500     4802323          25           2        2003          13          58          43
 CO                          7500     4802359          25           2        2003          13          59          19
 CO                          7500     4804602          25           2        2003          14          36          42
 CO                          7500     4804753          25           2        2003          14          39          13
 CO                          7500     4804831          25           2        2003          14          40          31
 CO                          7500     4804977          25           2        2003          14          42          57
 CO                          7500     4805035          25           2        2003          14          43          55
 CO                          7500     4805483          25           2        2003          14          51          23
 CO                          7500     4805670          25           2        2003          14          54          30
 CO                          7500     4806602          25           2        2003          15          10           2
 CO                          7500     4806656          25           2        2003          15          10          56
 CO                          7500     4806699          25           2        2003          15          11          39
 CO                          7500     4807588          25           2        2003          15          26          28
 CO                          7500     4808523          25           2        2003          15          42           3
 CO                          7500     4808980          25           2        2003          15          49          40
 CO                          7500     4809579          25           2        2003          15          59          39
 CO                          7500     4809716          25           2        2003          16           1          56
 CO                          7500     4809767          25           2        2003          16           2          47
 CO                          7500     4810348          25           2        2003          16          12          28
 CO                          7500     4810383          25           2        2003          16          13           3
 CO                          7500     4810483          25           2        2003          16          14          43
 CO                          7500     4810739          25           2        2003          16          18          59
 CO                          7500     4810779          25           2        2003          16          19          39
 CO                          7500     4811294          25           2        2003          16          28          14
 CO                          7500     4811323          25           2        2003          16          28          43
 CO                          7500     4812110          25           2        2003          16          41          50
 CO                          7500     4812570          25           2        2003          16          49          30
 CO                          7500     4812873          25           2        2003          16          54          33
 CO                          7500     4813596          25           2        2003          17           6          36
 CO                          7500     4813896          25           2        2003          17          11          36
 CO                          7500     4814402          25           2        2003          17          20           2
 CO                          7500     4814970          25           2        2003          17          29          30
 CO                          7500     4815199          25           2        2003          17          33          19
 CO                          7500     4815481          25           2        2003          17          38           1
 CO                          7500     4816206          25           2        2003          17          50           6
 CO                          7500     4816534          25           2        2003          17          55          34
 CO                          7500     4816928          25           2        2003          18           2           8
 CO                          7500     4816994          25           2        2003          18           3          14
 CO                          7500     4817475          25           2        2003          18          11          15
 CO                          7500     4817986          25           2        2003          18          19          46
 CO                          7500     4819734          25           2        2003          18          48          54
 CO                          7500     4820060          25           2        2003          18          54          20
 CO                          7500     4820758          25           2        2003          19           5          58
 CO                          7500     4821674          25           2        2003          19          21          14
 CO                          7500     4822046          25           2        2003          19          27          26
 CO                          7500     4822177          25           2        2003          19          29          37
 CO                          7500     4823041          25           2        2003          19          44           1
 CO                          7500     4825200          25           2        2003          20          20           0
 CO                          7500     4825885          25           2        2003          20          31          25
 CO                          7500     4826149          25           2        2003          20          35          49
 CO                          7500     4827431          25           2        2003          20          57          11
 CO                          7500     4827658          25           2        2003          21           0          58
 CO                          7500     4828810          25           2        2003          21          20          10
 CO                          7500     4828929          25           2        2003          21          22           9
 CO                          7500     4829066          25           2        2003          21          24          26
 CO                          7500     4829458          25           2        2003          21          30          58
 CO                          7500     4830142          25           2        2003          21          42          22
 CO                          7500     4830383          25           2        2003          21          46          23
 CO                          7500     4830441          25           2        2003          21          47          21
 CO                          7500     4830722          25           2        2003          21          52           2
 CO                          7500     4831215          25           2        2003          22           0          15
 CO                          7500     4832294          25           2        2003          22          18          14
 CO                          7500     4832308          25           2        2003          22          18          28
 CO                          7500     4832555          25           2        2003          22          22          35
 CO                          7500     4833273          25           2        2003          22          34          33
 CO                          7500     4833309          25           2        2003          22          35           9
 CO                          7500     4834434          25           2        2003          22          53          54
 CO                          7500     4835174          25           2        2003          23           6          14
 CO                          7500     4835358          25           2        2003          23           9          18
 CO                          7500     4835718          25           2        2003          23          15          18
 CO                          7500     4835876          25           2        2003          23          17          56
 CO                          7500     4836016          25           2        2003          23          20          16
 CO                          7500     4837771          25           2        2003          23          49          31
 CO                          7500     4838068          25           2        2003          23          54          28
 CO                          7500     4839295          26           2        2003           0          14          55
 CO                          7500     4839960          26           2        2003           0          26           0
 CO                          7500     4840977          26           2        2003           0          42          57
 CO                          7500     4841051          26           2        2003           0          44          11
 CO                          7500     4841087          26           2        2003           0          44          47
 CO                          7500     4841772          26           2        2003           0          56          12
 CO                          7500     4841909          26           2        2003           0          58          29
 CO                          7500     4842481          26           2        2003           1           8           1
 CO                          7500     4843321          26           2        2003           1          22           1
 CO                          7500     4843405          26           2        2003           1          23          25
 CO                          7500     4843726          26           2        2003           1          28          46
 CO                          7500     4844467          26           2        2003           1          41           7
 CO                          7500     4845123          26           2        2003           1          52           3
 CO                          7500     4845382          26           2        2003           1          56          22
 CO                          7500     4845496          26           2        2003           1          58          16
 CO                          7500     4845783          26           2        2003           2           3           3
 CO                          7500     4845918          26           2        2003           2           5          18
 CO                          7500     4846901          26           2        2003           2          21          41
 CO                          7500     4847338          26           2        2003           2          28          58
 CO                          7500     4847532          26           2        2003           2          32          12
 CO                          7500     4848206          26           2        2003           2          43          26
 CO                          7500     4848234          26           2        2003           2          43          54
 CO                          7500     4848361          26           2        2003           2          46           1
 CO                          7500     4848820          26           2        2003           2          53          40
 CO                          7500     4849080          26           2        2003           2          58           0
 CO                          7500     4849296          26           2        2003           3           1          36
 CO                          7500     4849488          26           2        2003           3           4          48
 CO                          7500     4850238          26           2        2003           3          17          18
 CO                          7500     4850669          26           2        2003           3          24          29
 CO                          7500     4850810          26           2        2003           3          26          50
 CO                          7500     4850970          26           2        2003           3          29          30
 CO                          7500     4852002          26           2        2003           3          46          42
 CO                          7500     4852289          26           2        2003           3          51          29
 CO                          7500     4852609          26           2        2003           3          56          49
 CO                          7500     4853383          26           2        2003           4           9          43
 CO                          7500     4853449          26           2        2003           4          10          49
 CO                          7500     4853759          26           2        2003           4          15          59
 CO                          7500     4854114          26           2        2003           4          21          54
 CO                          7500     4854203          26           2        2003           4          23          23
 CO                          7500     4854260          26           2        2003           4          24          20
 CO                          7500     4854415          26           2        2003           4          26          55
 CO                          7500     4854564          26           2        2003           4          29          24
 CO                          7500     4854603          26           2        2003           4          30           3
 CO                          7500     4854922          26           2        2003           4          35          22
 CO                          7500     4855174          26           2        2003           4          39          34
 CO                          7500     4855801          26           2        2003           4          50           1
 CO                          7500     4856322          26           2        2003           4          58          42
 CO                          7500     4856660          26           2        2003           5           4          20
 CO                          7500     4856838          26           2        2003           5           7          18
 CO                          7500     4857045          26           2        2003           5          10          45
 CO                          7500     4857213          26           2        2003           5          13          33
 CO                          7500     4857709          26           2        2003           5          21          49
 CO                          7500     4857959          26           2        2003           5          25          59
 CO                          7500     4858233          26           2        2003           5          30          33
 CO                          7500     4858367          26           2        2003           5          32          47
 CO                          7500     4858829          26           2        2003           5          40          29
 CO                          7500     4859063          26           2        2003           5          44          23
 CO                          7500     4859901          26           2        2003           5          58          21
 CO                          7500     4859933          26           2        2003           5          58          53
 CO                          7500     4859958          26           2        2003           5          59          18
 CO                          7500     4860259          26           2        2003           6           4          19
 CO                          7500     4860868          26           2        2003           6          14          28
 CO                          7500     4860965          26           2        2003           6          16           5
 CO                          7500     4861571          26           2        2003           6          26          11
 CO                          7500     4862042          26           2        2003           6          34           2
 CO                          7500     4862332          26           2        2003           6          38          52
 CO                          7500     4862584          26           2        2003           6          43           4
 CO                          7500     4863005          26           2        2003           6          50           5
 CO                          7500     4863969          26           2        2003           7           6           9
 CO                          7500     4864021          26           2        2003           7           7           1
 CO                          7500     4864392          26           2        2003           7          13          12
 CO                          7500     4864617          26           2        2003           7          16          57
 CO                          7500     4865349          26           2        2003           7          29           9
 CO                          7500     4865378          26           2        2003           7          29          38
 CO                          7500     4865680          26           2        2003           7          34          40
 CO                          7500     4865714          26           2        2003           7          35          14
 CO                          7500     4865789          26           2        2003           7          36          29
 CO                          7500     4865980          26           2        2003           7          39          40
 CO                          7500     4866016          26           2        2003           7          40          16
 CO                          7500     4866593          26           2        2003           7          49          53
 CO                          7500     4867539          26           2        2003           8           5          39
 CO                          7500     4867572          26           2        2003           8           6          12
 CO                          7500     4868047          26           2        2003           8          14           7
 CO                          7500     4868544          26           2        2003           8          22          24
 CO                          7500     4868581          26           2        2003           8          23           1
 CO                          7500     4869110          26           2        2003           8          31          50
 CO                          7500     4869593          26           2        2003           8          39          53
 CO                          7500     4870844          26           2        2003           9           0          44
 CO                          7500     4871354          26           2        2003           9           9          14
 CO                          7500     4871411          26           2        2003           9          10          11
 CO                          7500     4871493          26           2        2003           9          11          33
 CO                          7500     4872180          26           2        2003           9          23           0
 CO                          7500     4872237          26           2        2003           9          23          57
 CO                          7500     4872349          26           2        2003           9          25          49
 CO                          7500     4872471          26           2        2003           9          27          51
 CO                          7500     4873904          26           2        2003           9          51          44
 CO                          7500     4874026          26           2        2003           9          53          46
 CO                          7500     4874055          26           2        2003           9          54          15
 CO                          7500     4874525          26           2        2003          10           2           5
 CO                          7500     4875347          26           2        2003          10          15          47
 CO                          7500     4875884          26           2        2003          10          24          44
 CO                          7500     4877131          26           2        2003          10          45          31
 CO                          7500     4877358          26           2        2003          10          49          18
 CO                          7500     4879615          26           2        2003          11          26          55
 CO                          7500     4880188          26           2        2003          11          36          28
 CO                          7500     4880364          26           2        2003          11          39          24
 CO                          7500     4880950          26           2        2003          11          49          10
 CO                          7500     4881136          26           2        2003          11          52          16
 CO                          7500     4881374          26           2        2003          11          56          14
 CO                          7500     4882190          26           2        2003          12           9          50
 CO                          7500     4882320          26           2        2003          12          12           0
 CO                          7500     4883319          26           2        2003          12          28          39
 CO                          7500     4883633          26           2        2003          12          33          53
 CO                          7500     4883991          26           2        2003          12          39          51
 CO                          7500     4884014          26           2        2003          12          40          14
 CO                          7500     4884104          26           2        2003          12          41          44
 CO                          7500     4884377          26           2        2003          12          46          17
 CO                          7500     4885532          26           2        2003          13           5          32
 CO                          7500     4886702          26           2        2003          13          25           2
 CO                          7500     4887156          26           2        2003          13          32          36
 CO                          7500     4887497          26           2        2003          13          38          17
 CO                          7500     4887836          26           2        2003          13          43          56
 CO                          7500     4888004          26           2        2003          13          46          44
 CO                          7500     4888944          26           2        2003          14           2          24
 CO                          7500     4889385          26           2        2003          14           9          45
 CO                          7500     4889417          26           2        2003          14          10          17
 CO                          7500     4890202          26           2        2003          14          23          22
 CO                          7500     4890401          26           2        2003          14          26          41
 CO                          7500     4891495          26           2        2003          14          44          55
 CO                          7500     4891584          26           2        2003          14          46          24
 CO                          7500     4892024          26           2        2003          14          53          44
 CO                          7500     4892053          26           2        2003          14          54          13
 CO                          7500     4892132          26           2        2003          14          55          32
 CO                          7500     4892222          26           2        2003          14          57           2
 CO                          7500     4892997          26           2        2003          15           9          57
 CO                          7500     4893051          26           2        2003          15          10          51
 CO                          7500     4893416          26           2        2003          15          16          56
 CO                          7500     4893889          26           2        2003          15          24          49
 CO                          7500     4893919          26           2        2003          15          25          19
 CO                          7500     4893973          26           2        2003          15          26          13
 CO                          7500     4894168          26           2        2003          15          29          28
 CO                          7500     4894615          26           2        2003          15          36          55
 CO                          7500     4894811          26           2        2003          15          40          11
 CO                          7500     4895595          26           2        2003          15          53          15
 CO                          7500     4895733          26           2        2003          15          55          33
 CO                          7500     4896292          26           2        2003          16           4          52
 CO                          7500     4896411          26           2        2003          16           6          51
 CO                          7500     4897518          26           2        2003          16          25          18
 CO                          7500     4897588          26           2        2003          16          26          28
 CO                          7500     4897792          26           2        2003          16          29          52
 CO                          7500     4897997          26           2        2003          16          33          17
 CO                          7500     4898315          26           2        2003          16          38          35
 CO                          7500     4898708          26           2        2003          16          45           8
 CO                          7500     4899086          26           2        2003          16          51          26
 CO                          7500     4899157          26           2        2003          16          52          37
 CO                          7500     4899442          26           2        2003          16          57          22
 CO                          7500     4899847          26           2        2003          17           4           7
 CO                          7500     4900295          26           2        2003          17          11          35
 CO                          7500     4900336          26           2        2003          17          12          16
 CO                          7500     4901036          26           2        2003          17          23          56
 CO                          7500     4901247          26           2        2003          17          27          27
 CO                          7500     4907285          26           2        2003          19           8           5
 CO                          7500     4907312          26           2        2003          19           8          32
 CO                          7500     4907329          26           2        2003          19           8          49
 CO                          7500     4911346          26           2        2003          20          15          46
 CO                          7500     4911430          26           2        2003          20          17          10
 CO                          7500     4911534          26           2        2003          20          18          54
 CO                          7500     4911574          26           2        2003          20          19          34
 CO                          7500     4911608          26           2        2003          20          20           8
 CO                          7500     4920279          26           2        2003          22          44          39
 CO                          7500     4920341          26           2        2003          22          45          41
 CO                          7500     4920571          26           2        2003          22          49          31
 CO                          7500     4920770          26           2        2003          22          52          50
 CO                          7500     4920800          26           2        2003          22          53          20
 CO                          7500     4920906          26           2        2003          22          55           6
 CO                          7500     4920999          26           2        2003          22          56          39
 CO                          7500     4921121          26           2        2003          22          58          41
 CO                          7500     4921139          26           2        2003          22          58          59
 CO                          7500     4921271          26           2        2003          23           1          11
 CO                          7500     4921766          26           2        2003          23           9          26
 CO                          7500     4922479          26           2        2003          23          21          19
 CO                          7500     4922722          26           2        2003          23          25          22
 CO                          7500     4922944          26           2        2003          23          29           4
 CO                          7500     4923346          26           2        2003          23          35          46
 CO                          7500     4924148          26           2        2003          23          49           8
 CO                          7500     4924180          26           2        2003          23          49          40
 CO                          7500     4924504          26           2        2003          23          55           4
 CO                          7500     4924558          26           2        2003          23          55          58
 CO                          7500     4924803          27           2        2003           0           0           3
 CO                          7500     4924838          27           2        2003           0           0          38
 CO                          7500     4925064          27           2        2003           0           4          24
 CO                          7500     4925288          27           2        2003           0           8           8
 CO                          7500     4925415          27           2        2003           0          10          15
 CO                          7500     4925581          27           2        2003           0          13           1
 CO                          7500     4925652          27           2        2003           0          14          12
 CO                          7500     4926040          27           2        2003           0          20          40
 CO                          7500     4926329          27           2        2003           0          25          29
 CO                          7500     4926568          27           2        2003           0          29          28
 CO                          7500     4926664          27           2        2003           0          31           4
 CO                          7500     4926696          27           2        2003           0          31          36
 CO                          7500     4927138          27           2        2003           0          38          58
 CO                          7500     4927394          27           2        2003           0          43          14
 CO                          7500     4927508          27           2        2003           0          45           8
 CO                          7500     4928162          27           2        2003           0          56           2
 CO                          7500     4928195          27           2        2003           0          56          35
 CO                          7500     4928454          27           2        2003           1           0          54
 CO                          7500     4928850          27           2        2003           1           7          30
 CO                          7500     4929604          27           2        2003           1          20           4
 CO                          7500     4929680          27           2        2003           1          21          20
 CO                          7500     4929722          27           2        2003           1          22           2
 CO                          7500     4930549          27           2        2003           1          35          49
 CO                          7500     4930638          27           2        2003           1          37          18
 CO                          7500     4930674          27           2        2003           1          37          54
 CO                          7500     4930918          27           2        2003           1          41          58
 CO                          7500     4930948          27           2        2003           1          42          28
 CO                          7500     4931030          27           2        2003           1          43          50
 CO                          7500     4931597          27           2        2003           1          53          17
 CO                          7500     4931810          27           2        2003           1          56          50
 CO                          7500     4931904          27           2        2003           1          58          24
 CO                          7500     4932128          27           2        2003           2           2           8
 CO                          7500     4932820          27           2        2003           2          13          40
 CO                          7500     4932975          27           2        2003           2          16          15
 CO                          7500     4933040          27           2        2003           2          17          20
 CO                          7500     4933196          27           2        2003           2          19          56
 CO                          7500     4933212          27           2        2003           2          20          12
 CO                          7500     4933537          27           2        2003           2          25          37
 CO                          7500     4933580          27           2        2003           2          26          20
 CO                          7500     4933852          27           2        2003           2          30          52
 CO                          7500     4934348          27           2        2003           2          39           8
 CO                          7500     4934386          27           2        2003           2          39          46
 CO                          7500     4934435          27           2        2003           2          40          35
 CO                          7500     4934505          27           2        2003           2          41          45
 CO                          7500     4934981          27           2        2003           2          49          41
 CO                          7500     4935194          27           2        2003           2          53          14
 CO                          7500     4935351          27           2        2003           2          55          51
 CO                          7500     4935632          27           2        2003           3           0          32
 CO                          7500     4935730          27           2        2003           3           2          10
 CO                          7500     4935874          27           2        2003           3           4          34
 CO                          7500     4936477          27           2        2003           3          14          37
 CO                          7500     4936515          27           2        2003           3          15          15
 CO                          7500     4937213          27           2        2003           3          26          53
 CO                          7500     4937240          27           2        2003           3          27          20
 CO                          7500     4937301          27           2        2003           3          28          21
 CO                          7500     4937333          27           2        2003           3          28          53
 CO                          7500     4938206          27           2        2003           3          43          26
 CO                          7500     4938499          27           2        2003           3          48          19
 CO                          7500     4938724          27           2        2003           3          52           4
 CO                          7500     4938756          27           2        2003           3          52          36
 CO                          7500     4938978          27           2        2003           3          56          18
 CO                          7500     4939037          27           2        2003           3          57          17
 CO                          7500     4939692          27           2        2003           4           8          12
 CO                          7500     4939949          27           2        2003           4          12          29
 CO                          7500     4940098          27           2        2003           4          14          58
 CO                          7500     4940215          27           2        2003           4          16          55
 CO                          7500     4940370          27           2        2003           4          19          30
 CO                          7500     4940387          27           2        2003           4          19          47
 CO                          7500     4940837          27           2        2003           4          27          17
 CO                          7500     4941040          27           2        2003           4          30          40
 CO                          7500     4941126          27           2        2003           4          32           6
 CO                          7500     4941922          27           2        2003           4          45          22
 CO                          7500     4941939          27           2        2003           4          45          39
 CO                          7500     4942014          27           2        2003           4          46          54
 CO                          7500     4942585          27           2        2003           4          56          25
 CO                          7500     4942816          27           2        2003           5           0          16
 CO                          7500     4942898          27           2        2003           5           1          38
 CO                          7500     4943385          27           2        2003           5           9          45
 CO                          7500     4944397          27           2        2003           5          26          37
 CO                          7500     4944511          27           2        2003           5          28          31
 CO                          7500     4944540          27           2        2003           5          29           0
 CO                          7500     4944589          27           2        2003           5          29          49
 CO                          7500     4944609          27           2        2003           5          30           9
 CO                          7500     4945057          27           2        2003           5          37          37
 CO                          7500     4945594          27           2        2003           5          46          34
 CO                          7500     4945675          27           2        2003           5          47          55
 CO                          7500     4945965          27           2        2003           5          52          45
 CO                          7500     4946003          27           2        2003           5          53          23
 CO                          7500     4946141          27           2        2003           5          55          41
 CO                          7500     4947075          27           2        2003           6          11          15
 CO                          7500     4947092          27           2        2003           6          11          32
 CO                          7500     4947112          27           2        2003           6          11          52
 CO                          7500     4947187          27           2        2003           6          13           7
 CO                          7500     4947219          27           2        2003           6          13          39
 CO                          7500     4947337          27           2        2003           6          15          37
 CO                          7500     4947383          27           2        2003           6          16          23
 CO                          7500     4947406          27           2        2003           6          16          46
 CO                          7500     4947487          27           2        2003           6          18           7
 CO                          7500     4947552          27           2        2003           6          19          12
 CO                          7500     4947649          27           2        2003           6          20          49
 CO                          7500     4947689          27           2        2003           6          21          29
 CO                          7500     4947704          27           2        2003           6          21          44
 CO                          7500     4947748          27           2        2003           6          22          28
 CO                          7500     4947785          27           2        2003           6          23           5
 CO                          7500     4947859          27           2        2003           6          24          19
 CO                          7500     4947964          27           2        2003           6          26           4
 CO                          7500     4948223          27           2        2003           6          30          23
 CO                          7500     4948248          27           2        2003           6          30          48
 CO                          7500     4948261          27           2        2003           6          31           1
 CO                          7500     4948291          27           2        2003           6          31          31
 CO                          7500     4948309          27           2        2003           6          31          49
 CO                          7500     4948368          27           2        2003           6          32          48
 CO                          7500     4948400          27           2        2003           6          33          20
 CO                          7500     4948427          27           2        2003           6          33          47
 CO                          7500     4948547          27           2        2003           6          35          47
 CO                          7500     4948605          27           2        2003           6          36          45
 CO                          7500     4948636          27           2        2003           6          37          16
 CO                          7500     4948662          27           2        2003           6          37          42
 CO                          7500     4948677          27           2        2003           6          37          57
 CO                          7500     4948693          27           2        2003           6          38          13
 CO                          7500     4948738          27           2        2003           6          38          58
 CO                          7500     4948791          27           2        2003           6          39          51
 CO                          7500     4948919          27           2        2003           6          41          59
 CO                          7500     4949011          27           2        2003           6          43          31
 CO                          7500     4949083          27           2        2003           6          44          43
 CO                          7500     4949116          27           2        2003           6          45          16
 CO                          7500     4949200          27           2        2003           6          46          40
 CO                          7500     4949227          27           2        2003           6          47           7
 CO                          7500     4949261          27           2        2003           6          47          41
 CO                          7500     4949319          27           2        2003           6          48          39
 CO                          7500     4949394          27           2        2003           6          49          54
 CO                          7500     4949442          27           2        2003           6          50          42
 CO                          7500     4949461          27           2        2003           6          51           1
 CO                          7500     4949575          27           2        2003           6          52          55
 CO                          7500     4949588          27           2        2003           6          53           8
 CO                          7500     4949668          27           2        2003           6          54          28
 CO                          7500     4949735          27           2        2003           6          55          35
 CO                          7500     4949755          27           2        2003           6          55          55
 CO                          7500     4949784          27           2        2003           6          56          24
 CO                          7500     4949803          27           2        2003           6          56          43
 CO                          7500     4949829          27           2        2003           6          57           9
 CO                          7500     4949843          27           2        2003           6          57          23
 CO                          7500     4949960          27           2        2003           6          59          20
 CO                          7500     4949992          27           2        2003           6          59          52
 CO                          7500     4950034          27           2        2003           7           0          34
 CO                          7500     4950181          27           2        2003           7           3           1
 CO                          7500     4950343          27           2        2003           7           5          43
 CO                          7500     4950407          27           2        2003           7           6          47
 CO                          7500     4950434          27           2        2003           7           7          14
 CO                          7500     4950615          27           2        2003           7          10          15
 CO                          7500     4950871          27           2        2003           7          14          31
 CO                          7500     4950889          27           2        2003           7          14          49
 CO                          7500     4950946          27           2        2003           7          15          46
 CO                          7500     4950977          27           2        2003           7          16          17
 CO                          7500     4951002          27           2        2003           7          16          42
 CO                          7500     4951039          27           2        2003           7          17          19
 CO                          7500     4951075          27           2        2003           7          17          55
 CO                          7500     4951248          27           2        2003           7          20          48
 CO                          7500     4951478          27           2        2003           7          24          38
 CO                          7500     4951673          27           2        2003           7          27          53
 CO                          7500     4951693          27           2        2003           7          28          13
 CO                          7500     4951842          27           2        2003           7          30          42
 CO                          7500     4951855          27           2        2003           7          30          55
 CO                          7500     4951870          27           2        2003           7          31          10
 CO                          7500     4951904          27           2        2003           7          31          44
 CO                          7500     4951966          27           2        2003           7          32          46
 CO                          7500     4952036          27           2        2003           7          33          56
 CO                          7500     4952266          27           2        2003           7          37          46
 CO                          7500     4952492          27           2        2003           7          41          32
 CO                          7500     4952597          27           2        2003           7          43          17
 CO                          7500     4952635          27           2        2003           7          43          55
 CO                          7500     4952664          27           2        2003           7          44          24
 CO                          7500     4952685          27           2        2003           7          44          45
 CO                          7500     4953063          27           2        2003           7          51           3
 CO                          7500     4953146          27           2        2003           7          52          26
 CO                          7500     4953366          27           2        2003           7          56           6
 CO                          7500     4953437          27           2        2003           7          57          17
 CO                          7500     4953469          27           2        2003           7          57          49
 CO                          7500     4953559          27           2        2003           7          59          19
 CO                          7500     4953576          27           2        2003           7          59          36
 CO                          7500     4953627          27           2        2003           8           0          27
 CO                          7500     4953744          27           2        2003           8           2          24
 CO                          7500     4953785          27           2        2003           8           3           5
 CO                          7500     4953802          27           2        2003           8           3          22
 CO                          7500     4953821          27           2        2003           8           3          41
 CO                          7500     4953847          27           2        2003           8           4           7
 CO                          7500     4953938          27           2        2003           8           5          38
 CO                          7500     4954029          27           2        2003           8           7           9
 CO                          7500     4954171          27           2        2003           8           9          31
 CO                          7500     4954392          27           2        2003           8          13          12
 CO                          7500     4954491          27           2        2003           8          14          51
 CO                          7500     4954672          27           2        2003           8          17          52
 CO                          7500     4954721          27           2        2003           8          18          41
 CO                          7500     4954764          27           2        2003           8          19          24
 CO                          7500     4954905          27           2        2003           8          21          45
 CO                          7500     4955050          27           2        2003           8          24          10
 CO                          7500     4955394          27           2        2003           8          29          54
 CO                          7500     4955505          27           2        2003           8          31          45
 CO                          7500     4955713          27           2        2003           8          35          13
 CO                          7500     4956195          27           2        2003           8          43          15
 CO                          7500     4956396          27           2        2003           8          46          36
 CO                          7500     4956422          27           2        2003           8          47           2
 CO                          7500     4956454          27           2        2003           8          47          34
 CO                          7500     4956526          27           2        2003           8          48          46
 CO                          7500     4956611          27           2        2003           8          50          11
 CO                          7500     4956801          27           2        2003           8          53          21
 CO                          7500     4956873          27           2        2003           8          54          33
 CO                          7500     4956952          27           2        2003           8          55          52
 CO                          7500     4957371          27           2        2003           9           2          51
 CO                          7500     4957469          27           2        2003           9           4          29
 CO                          7500     4957585          27           2        2003           9           6          25
 CO                          7500     4957751          27           2        2003           9           9          11
 CO                          7500     4957781          27           2        2003           9           9          41
 CO                          7500     4957799          27           2        2003           9           9          59
 CO                          7500     4957910          27           2        2003           9          11          50
 CO                          7500     4958416          27           2        2003           9          20          16
 CO                          7500     4958429          27           2        2003           9          20          29
 CO                          7500     4958444          27           2        2003           9          20          44
 CO                          7500     4958776          27           2        2003           9          26          16
 CO                          7500     4958830          27           2        2003           9          27          10
 CO                          7500     4959467          27           2        2003           9          37          47
 CO                          7500     4959507          27           2        2003           9          38          27
 CO                          7500     4959764          27           2        2003           9          42          44
 CO                          7500     4959796          27           2        2003           9          43          16
 CO                          7500     4959824          27           2        2003           9          43          44
 CO                          7500     4960027          27           2        2003           9          47           7
 CO                          7500     4960115          27           2        2003           9          48          35
 CO                          7500     4960689          27           2        2003           9          58           9
 CO                          7500     4960856          27           2        2003          10           0          56
 CO                          7500     4960883          27           2        2003          10           1          23
 CO                          7500     4960996          27           2        2003          10           3          16
 CO                          7500     4961100          27           2        2003          10           5           0
 CO                          7500     4961243          27           2        2003          10           7          23
 CO                          7500     4961387          27           2        2003          10           9          47
 CO                          7500     4961489          27           2        2003          10          11          29
 CO                          7500     4961738          27           2        2003          10          15          38
 CO                          7500     4961865          27           2        2003          10          17          45
 CO                          7500     4962013          27           2        2003          10          20          13
 CO                          7500     4962080          27           2        2003          10          21          20
 CO                          7500     4962193          27           2        2003          10          23          13
 CO                          7500     4962357          27           2        2003          10          25          57
 CO                          7500     4962432          27           2        2003          10          27          12
 CO                          7500     4962448          27           2        2003          10          27          28
 CO                          7500     4962551          27           2        2003          10          29          11
 CO                          7500     4962586          27           2        2003          10          29          46
 CO                          7500     4962663          27           2        2003          10          31           3
 CO                          7500     4962684          27           2        2003          10          31          24
 CO                          7500     4962804          27           2        2003          10          33          24
 CO                          7500     4962858          27           2        2003          10          34          18
 CO                          7500     4962893          27           2        2003          10          34          53
 CO                          7500     4962949          27           2        2003          10          35          49
 CO                          7500     4963026          27           2        2003          10          37           6
 CO                          7500     4963046          27           2        2003          10          37          26
 CO                          7500     4963220          27           2        2003          10          40          20
 CO                          7500     4963250          27           2        2003          10          40          50
 CO                          7500     4963268          27           2        2003          10          41           8
 CO                          7500     4963501          27           2        2003          10          45           1
 CO                          7500     4963533          27           2        2003          10          45          33
 CO                          7500     4963571          27           2        2003          10          46          11
 CO                          7500     4963596          27           2        2003          10          46          36
 CO                          7500     4963653          27           2        2003          10          47          33
 CO                          7500     4963880          27           2        2003          10          51          20
 CO                          7500     4963930          27           2        2003          10          52          10
 CO                          7500     4963950          27           2        2003          10          52          30
 CO                          7500     4964000          27           2        2003          10          53          20
 CO                          7500     4964195          27           2        2003          10          56          35
 CO                          7500     4964252          27           2        2003          10          57          32
 CO                          7500     4964566          27           2        2003          11           2          46
 CO                          7500     4964640          27           2        2003          11           4           0
 CO                          7500     4964717          27           2        2003          11           5          17
 CO                          7500     4964777          27           2        2003          11           6          17
 CO                          7500     4965095          27           2        2003          11          11          35
 CO                          7500     4965119          27           2        2003          11          11          59
 CO                          7500     4965153          27           2        2003          11          12          33
 CO                          7500     4965186          27           2        2003          11          13           6
 CO                          7500     4965285          27           2        2003          11          14          45
 CO                          7500     4965643          27           2        2003          11          20          43
 CO                          7500     4965666          27           2        2003          11          21           6
 CO                          7500     4965776          27           2        2003          11          22          56
 CO                          7500     4965815          27           2        2003          11          23          35
 CO                          7500     4965965          27           2        2003          11          26           5
 CO                          7500     4966036          27           2        2003          11          27          16
 CO                          7500     4966068          27           2        2003          11          27          48
 CO                          7500     4966381          27           2        2003          11          33           1
 CO                          7500     4966404          27           2        2003          11          33          24
 CO                          7500     4966436          27           2        2003          11          33          56
 CO                          7500     4966659          27           2        2003          11          37          39
 CO                          7500     4966877          27           2        2003          11          41          17
 CO                          7500     4967049          27           2        2003          11          44           9
 CO                          7500     4967153          27           2        2003          11          45          53
 CO                          7500     4967229          27           2        2003          11          47           9
 CO                          7500     4967319          27           2        2003          11          48          39
 CO                          7500     4967353          27           2        2003          11          49          13
 CO                          7500     4967442          27           2        2003          11          50          42
 CO                          7500     4967607          27           2        2003          11          53          27
 CO                          7500     4967693          27           2        2003          11          54          53
 CO                          7500     4967725          27           2        2003          11          55          25
 CO                          7500     4967771          27           2        2003          11          56          11
 CO                          7500     4968281          27           2        2003          12           4          41
 CO                          7500     4968336          27           2        2003          12           5          36
 CO                          7500     4968429          27           2        2003          12           7           9
 CO                          7500     4968473          27           2        2003          12           7          53
 CO                          7500     4968630          27           2        2003          12          10          30
 CO                          7500     4968675          27           2        2003          12          11          15
 CO                          7500     4968825          27           2        2003          12          13          45
 CO                          7500     4968864          27           2        2003          12          14          24
 CO                          7500     4968973          27           2        2003          12          16          13
 CO                          7500     4969172          27           2        2003          12          19          32
 CO                          7500     4969647          27           2        2003          12          27          27
 CO                          7500     4969796          27           2        2003          12          29          56
 CO                          7500     4969965          27           2        2003          12          32          45
 CO                          7500     4970072          27           2        2003          12          34          32
 CO                          7500     4970199          27           2        2003          12          36          39
 CO                          7500     4970267          27           2        2003          12          37          47
 CO                          7500     4970443          27           2        2003          12          40          43
 CO                          7500     4970493          27           2        2003          12          41          33
 CO                          7500     4970574          27           2        2003          12          42          54
 CO                          7500     4970596          27           2        2003          12          43          16
 CO                          7500     4970653          27           2        2003          12          44          13
 CO                          7500     4970699          27           2        2003          12          44          59
 CO                          7500     4970780          27           2        2003          12          46          20
 CO                          7500     4970866          27           2        2003          12          47          46
 CO                          7500     4971423          27           2        2003          12          57           3
 CO                          7500     4971616          27           2        2003          13           0          16
 CO                          7500     4971639          27           2        2003          13           0          39
 CO                          7500     4971745          27           2        2003          13           2          25
 CO                          7500     4971856          27           2        2003          13           4          16
 CO                          7500     4971883          27           2        2003          13           4          43
 CO                          7500     4972000          27           2        2003          13           6          40
 CO                          7500     4972138          27           2        2003          13           8          58
 CO                          7500     4972180          27           2        2003          13           9          40
 CO                          7500     4972214          27           2        2003          13          10          14
 CO                          7500     4972304          27           2        2003          13          11          44
 CO                          7500     4972326          27           2        2003          13          12           6
 CO                          7500     4972450          27           2        2003          13          14          10
 CO                          7500     4972480          27           2        2003          13          14          40
 CO                          7500     4972582          27           2        2003          13          16          22
 CO                          7500     4972644          27           2        2003          13          17          24
 CO                          7500     4972829          27           2        2003          13          20          29
 CO                          7500     4972947          27           2        2003          13          22          27
 CO                          7500     4972975          27           2        2003          13          22          55
 CO                          7500     4973068          27           2        2003          13          24          28
 CO                          7500     4973164          27           2        2003          13          26           4
 CO                          7500     4973197          27           2        2003          13          26          37
 CO                          7500     4973299          27           2        2003          13          28          19
 CO                          7500     4973875          27           2        2003          13          37          55
 CO                          7500     4974122          27           2        2003          13          42           2
 CO                          7500     4974181          27           2        2003          13          43           1
 CO                          7500     4974218          27           2        2003          13          43          38
 CO                          7500     4974327          27           2        2003          13          45          27
 CO                          7500     4974415          27           2        2003          13          46          55
 CO                          7500     4974683          27           2        2003          13          51          23
 CO                          7500     4974784          27           2        2003          13          53           4
 CO                          7500     4974833          27           2        2003          13          53          53
 CO                          7500     4974902          27           2        2003          13          55           2
 CO                          7500     4974942          27           2        2003          13          55          42
 CO                          7500     4975111          27           2        2003          13          58          31
 CO                          7500     4975126          27           2        2003          13          58          46
 CO                          7500     4975450          27           2        2003          14           4          10
 CO                          7500     4975476          27           2        2003          14           4          36
 CO                          7500     4975507          27           2        2003          14           5           7
 CO                          7500     4975573          27           2        2003          14           6          13
 CO                          7500     4975597          27           2        2003          14           6          37
 CO                          7500     4975736          27           2        2003          14           8          56
 CO                          7500     4975929          27           2        2003          14          12           9
 CO                          7500     4976110          27           2        2003          14          15          10
 CO                          7500     4976434          27           2        2003          14          20          34
 CO                          7500     4976485          27           2        2003          14          21          25
 CO                          7500     4976900          27           2        2003          14          28          20
 CO                          7500     4977072          27           2        2003          14          31          12
 CO                          7500     4977094          27           2        2003          14          31          34
 CO                          7500     4977126          27           2        2003          14          32           6
 CO                          7500     4977178          27           2        2003          14          32          58
 CO                          7500     4977192          27           2        2003          14          33          12
 CO                          7500     4977364          27           2        2003          14          36           4
 CO                          7500     4977388          27           2        2003          14          36          28
 CO                          7500     4977457          27           2        2003          14          37          37
 CO                          7500     4977591          27           2        2003          14          39          51
 CO                          7500     4977708          27           2        2003          14          41          48
 CO                          7500     4978119          27           2        2003          14          48          39
 CO                          7500     4978396          27           2        2003          14          53          16
 CO                          7500     4978570          27           2        2003          14          56          10
 CO                          7500     4978623          27           2        2003          14          57           3
 CO                          7500     4978710          27           2        2003          14          58          30
 CO                          7500     4978852          27           2        2003          15           0          52
 CO                          7500     4978938          27           2        2003          15           2          18
 CO                          7500     4979270          27           2        2003          15           7          50
 CO                          7500     4979431          27           2        2003          15          10          31
 CO                          7500     4979550          27           2        2003          15          12          30
 CO                          7500     4979935          27           2        2003          15          18          55
 CO                          7500     4979966          27           2        2003          15          19          26
 CO                          7500     4979989          27           2        2003          15          19          49
 CO                          7500     4980150          27           2        2003          15          22          30
 CO                          7500     4980213          27           2        2003          15          23          33
 CO                          7500     4980435          27           2        2003          15          27          15
 CO                          7500     4980466          27           2        2003          15          27          46
 CO                          7500     4980527          27           2        2003          15          28          47
 CO                          7500     4980681          27           2        2003          15          31          21
 CO                          7500     4980709          27           2        2003          15          31          49
 CO                          7500     4980727          27           2        2003          15          32           7
 CO                          7500     4980784          27           2        2003          15          33           4
 CO                          7500     4981070          27           2        2003          15          37          50
 CO                          7500     4981098          27           2        2003          15          38          18
 CO                          7500     4981220          27           2        2003          15          40          20
 CO                          7500     4981235          27           2        2003          15          40          35
 CO                          7500     4981276          27           2        2003          15          41          16
 CO                          7500     4981337          27           2        2003          15          42          17
 CO                          7500     4981424          27           2        2003          15          43          44
 CO                          7500     4981455          27           2        2003          15          44          15
 CO                          7500     4981606          27           2        2003          15          46          46
 CO                          7500     4981621          27           2        2003          15          47           1
 CO                          7500     4981916          27           2        2003          15          51          56
 CO                          7500     4981974          27           2        2003          15          52          54
 CO                          7500     4982064          27           2        2003          15          54          24
 CO                          7500     4982232          27           2        2003          15          57          12
 CO                          7500     4982258          27           2        2003          15          57          38
 CO                          7500     4982273          27           2        2003          15          57          53
 CO                          7500     4982290          27           2        2003          15          58          10
 CO                          7500     4982433          27           2        2003          16           0          33
 CO                          7500     4982460          27           2        2003          16           1           0
 CO                          7500     4982496          27           2        2003          16           1          36
 CO                          7500     4982541          27           2        2003          16           2          21
 CO                          7500     4982687          27           2        2003          16           4          47
 CO                          7500     4982742          27           2        2003          16           5          42
 CO                          7500     4982923          27           2        2003          16           8          43
 CO                          7500     4982963          27           2        2003          16           9          23
 CO                          7500     4983206          27           2        2003          16          13          26
 CO                          7500     4983303          27           2        2003          16          15           3
 CO                          7500     4983519          27           2        2003          16          18          39
 CO                          7500     4983547          27           2        2003          16          19           7
 CO                          7500     4983630          27           2        2003          16          20          30
 CO                          7500     4983887          27           2        2003          16          24          47
 CO                          7500     4984128          27           2        2003          16          28          48
 CO                          7500     4984149          27           2        2003          16          29           9
 CO                          7500     4984176          27           2        2003          16          29          36
 CO                          7500     4984218          27           2        2003          16          30          18
 CO                          7500     4984501          27           2        2003          16          35           1
 CO                          7500     4984532          27           2        2003          16          35          32
 CO                          7500     4984593          27           2        2003          16          36          33
 CO                          7500     4984627          27           2        2003          16          37           7
 CO                          7500     4984660          27           2        2003          16          37          40
 CO                          7500     4984688          27           2        2003          16          38           8
 CO                          7500     4984707          27           2        2003          16          38          27
 CO                          7500     4984732          27           2        2003          16          38          52
 CO                          7500     4984918          27           2        2003          16          41          58
 CO                          7500     4984941          27           2        2003          16          42          21
 CO                          7500     4984975          27           2        2003          16          42          55
 CO                          7500     4985029          27           2        2003          16          43          49
 CO                          7500     4985190          27           2        2003          16          46          30
 CO                          7500     4985259          27           2        2003          16          47          39
 CO                          7500     4985321          27           2        2003          16          48          41
 CO                          7500     4985479          27           2        2003          16          51          19
 CO                          7500     4985512          27           2        2003          16          51          52
 CO                          7500     4985591          27           2        2003          16          53          11
 CO                          7500     4985674          27           2        2003          16          54          34
 CO                          7500     4985701          27           2        2003          16          55           1
 CO                          7500     4985718          27           2        2003          16          55          18
 CO                          7500     4985855          27           2        2003          16          57          35
 CO                          7500     4986004          27           2        2003          17           0           4
 CO                          7500     4986023          27           2        2003          17           0          23
 CO                          7500     4986049          27           2        2003          17           0          49
 CO                          7500     4986230          27           2        2003          17           3          50
 CO                          7500     4986291          27           2        2003          17           4          51
 CO                          7500     4986446          27           2        2003          17           7          26
 CO                          7500     4986644          27           2        2003          17          10          44
 CO                          7500     4986710          27           2        2003          17          11          50
 CO                          7500     4986737          27           2        2003          17          12          17
 CO                          7500     4986752          27           2        2003          17          12          32
 CO                          7500     4986978          27           2        2003          17          16          18
 CO                          7500     4987040          27           2        2003          17          17          20
 CO                          7500     4987059          27           2        2003          17          17          39
 CO                          7500     4987479          27           2        2003          17          24          39
 CO                          7500     4987576          27           2        2003          17          26          16
 CO                          7500     4987628          27           2        2003          17          27           8
 CO                          7500     4987659          27           2        2003          17          27          39
 CO                          7500     4987685          27           2        2003          17          28           5
 CO                          7500     4987827          27           2        2003          17          30          27
 CO                          7500     4987867          27           2        2003          17          31           7
 CO                          7500     4987940          27           2        2003          17          32          20
 CO                          7500     4988050          27           2        2003          17          34          10
 CO                          7500     4988065          27           2        2003          17          34          25
 CO                          7500     4988101          27           2        2003          17          35           1
 CO                          7500     4988231          27           2        2003          17          37          11
 CO                          7500     4988428          27           2        2003          17          40          28
 CO                          7500     4988506          27           2        2003          17          41          46
 CO                          7500     4988551          27           2        2003          17          42          31
 CO                          7500     4988581          27           2        2003          17          43           1
 CO                          7500     4988725          27           2        2003          17          45          25
 CO                          7500     4988785          27           2        2003          17          46          25
 CO                          7500     4988819          27           2        2003          17          46          59
 CO                          7500     4988851          27           2        2003          17          47          31
 CO                          7500     4989003          27           2        2003          17          50           3
 CO                          7500     4989047          27           2        2003          17          50          47
 CO                          7500     4989311          27           2        2003          17          55          11
 CO                          7500     4989368          27           2        2003          17          56           8
 CO                          7500     4989574          27           2        2003          17          59          34
 CO                          7500     4989717          27           2        2003          18           1          57
 CO                          7500     4989733          27           2        2003          18           2          13
 CO                          7500     4989777          27           2        2003          18           2          57
 CO                          7500     4989894          27           2        2003          18           4          54
 CO                          7500     4989932          27           2        2003          18           5          32
 CO                          7500     4989962          27           2        2003          18           6           2
 CO                          7500     4990068          27           2        2003          18           7          48
 CO                          7500     4990233          27           2        2003          18          10          33
 CO                          7500     4990251          27           2        2003          18          10          51
 CO                          7500     4990475          27           2        2003          18          14          35
 CO                          7500     4990633          27           2        2003          18          17          13
 CO                          7500     4990664          27           2        2003          18          17          44
 CO                          7500     4990764          27           2        2003          18          19          24
 CO                          7500     4990823          27           2        2003          18          20          23
 CO                          7500     4990855          27           2        2003          18          20          55
 CO                          7500     4990900          27           2        2003          18          21          40
 CO                          7500     4990954          27           2        2003          18          22          34
 CO                          7500     4990980          27           2        2003          18          23           0
 CO                          7500     4991057          27           2        2003          18          24          17
 CO                          7500     4991092          27           2        2003          18          24          52
 CO                          7500     4991151          27           2        2003          18          25          51
 CO                          7500     4991203          27           2        2003          18          26          43
 CO                          7500     4991300          27           2        2003          18          28          20
 CO                          7500     4991382          27           2        2003          18          29          42
 CO                          7500     4991571          27           2        2003          18          32          51
 CO                          7500     4991729          27           2        2003          18          35          29
 CO                          7500     4991926          27           2        2003          18          38          46
 CO                          7500     4992040          27           2        2003          18          40          40
 CO                          7500     4992076          27           2        2003          18          41          16
 CO                          7500     4992143          27           2        2003          18          42          23
 CO                          7500     4992223          27           2        2003          18          43          43
 CO                          7500     4992277          27           2        2003          18          44          37
 CO                          7500     4992313          27           2        2003          18          45          13
 CO                          7500     4992466          27           2        2003          18          47          46
 CO                          7500     4992527          27           2        2003          18          48          47
 CO                          7500     4992562          27           2        2003          18          49          22
 CO                          7500     4992596          27           2        2003          18          49          56
 CO                          7500     4992651          27           2        2003          18          50          51
 CO                          7500     4992770          27           2        2003          18          52          50
 CO                          7500     4992823          27           2        2003          18          53          43
 CO                          7500     4992855          27           2        2003          18          54          15
 CO                          7500     4992882          27           2        2003          18          54          42
 CO                          7500     4992898          27           2        2003          18          54          58
 CO                          7500     4993041          27           2        2003          18          57          21
 CO                          7500     4993054          27           2        2003          18          57          34
 CO                          7500     4993081          27           2        2003          18          58           1
 CO                          7500     4993095          27           2        2003          18          58          15
 CO                          7500     4993111          27           2        2003          18          58          31
 CO                          7500     4993304          27           2        2003          19           1          44
 CO                          7500     4993363          27           2        2003          19           2          43
 CO                          7500     4993439          27           2        2003          19           3          59
 CO                          7500     4993511          27           2        2003          19           5          11
 CO                          7500     4993626          27           2        2003          19           7           6
 CO                          7500     4993853          27           2        2003          19          10          53
 CO                          7500     4993887          27           2        2003          19          11          27
 CO                          7500     4993919          27           2        2003          19          11          59
 CO                          7500     4993971          27           2        2003          19          12          51
 CO                          7500     4994002          27           2        2003          19          13          22
 CO                          7500     4994051          27           2        2003          19          14          11
 CO                          7500     4994070          27           2        2003          19          14          30
 CO                          7500     4994111          27           2        2003          19          15          11
 CO                          7500     4994145          27           2        2003          19          15          45
 CO                          7500     4994184          27           2        2003          19          16          24
 CO                          7500     4994455          27           2        2003          19          20          55
 CO                          7500     4994582          27           2        2003          19          23           2
 CO                          7500     4994689          27           2        2003          19          24          49
 CO                          7500     4994779          27           2        2003          19          26          19
 CO                          7500     4994841          27           2        2003          19          27          21
 CO                          7500     4994863          27           2        2003          19          27          43
 CO                          7500     4994894          27           2        2003          19          28          14
 CO                          7500     4995025          27           2        2003          19          30          25
 CO                          7500     4995065          27           2        2003          19          31           5
 CO                          7500     4995097          27           2        2003          19          31          37
 CO                          7500     4995141          27           2        2003          19          32          21
 CO                          7500     4995162          27           2        2003          19          32          42
 CO                          7500     4995212          27           2        2003          19          33          32
 CO                          7500     4995262          27           2        2003          19          34          22
 CO                          7500     4995354          27           2        2003          19          35          54
 CO                          7500     4995426          27           2        2003          19          37           6
 CO                          7500     4995477          27           2        2003          19          37          57
 CO                          7500     4995569          27           2        2003          19          39          29
 CO                          7500     4995606          27           2        2003          19          40           6
 CO                          7500     4995673          27           2        2003          19          41          13
 CO                          7500     4995889          27           2        2003          19          44          49
 CO                          7500     4996043          27           2        2003          19          47          23
 CO                          7500     4996204          27           2        2003          19          50           4
 CO                          7500     4996344          27           2        2003          19          52          24
 CO                          7500     4996416          27           2        2003          19          53          36
 CO                          7500     4996480          27           2        2003          19          54          40
 CO                          7500     4996503          27           2        2003          19          55           3
 CO                          7500     4996609          27           2        2003          19          56          49
 CO                          7500     4996764          27           2        2003          19          59          24
 CO                          7500     4996869          27           2        2003          20           1           9
 CO                          7500     4996927          27           2        2003          20           2           7
 CO                          7500     4996959          27           2        2003          20           2          39
 CO                          7500     4997013          27           2        2003          20           3          33
 CO                          7500     4997050          27           2        2003          20           4          10
 CO                          7500     4997167          27           2        2003          20           6           7
 CO                          7500     4997518          27           2        2003          20          11          58
 CO                          7500     4997537          27           2        2003          20          12          17
 CO                          7500     4997561          27           2        2003          20          12          41
 CO                          7500     4997630          27           2        2003          20          13          50
 CO                          7500     4997768          27           2        2003          20          16           8
 CO                          7500     4997824          27           2        2003          20          17           4
 CO                          7500     4997861          27           2        2003          20          17          41
 CO                          7500     4997897          27           2        2003          20          18          17
 CO                          7500     4998050          27           2        2003          20          20          50
 CO                          7500     4998075          27           2        2003          20          21          15
 CO                          7500     4998103          27           2        2003          20          21          43
 CO                          7500     4998229          27           2        2003          20          23          49
 CO                          7500     4998383          27           2        2003          20          26          23
 CO                          7500     4998513          27           2        2003          20          28          33
 CO                          7500     4998615          27           2        2003          20          30          15
 CO                          7500     4998656          27           2        2003          20          30          56
 CO                          7500     4998723          27           2        2003          20          32           3
 CO                          7500     4998744          27           2        2003          20          32          24
 CO                          7500     4998848          27           2        2003          20          34           8
 CO                          7500     4999043          27           2        2003          20          37          23
 CO                          7500     4999095          27           2        2003          20          38          15
 CO                          7500     4999153          27           2        2003          20          39          13
 CO                          7500     4999238          27           2        2003          20          40          38
 CO                          7500     4999328          27           2        2003          20          42           8
 CO                          7500     4999420          27           2        2003          20          43          40
 CO                          7500     4999687          27           2        2003          20          48           7
 CO                          7500     5000032          27           2        2003          20          53          52
 CO                          7500     5000052          27           2        2003          20          54          12
 CO                          7500     5000413          27           2        2003          21           0          13
 CO                          7500     5000453          27           2        2003          21           0          53
 CO                          7500     5000526          27           2        2003          21           2           6
 CO                          7500     5000593          27           2        2003          21           3          13
 CO                          7500     5000624          27           2        2003          21           3          44
 CO                          7500     5000646          27           2        2003          21           4           6
 CO                          7500     5000679          27           2        2003          21           4          39
 CO                          7500     5000707          27           2        2003          21           5           7
 CO                          7500     5000752          27           2        2003          21           5          52
 CO                          7500     5000766          27           2        2003          21           6           6
 CO                          7500     5000862          27           2        2003          21           7          42
 CO                          7500     5001106          27           2        2003          21          11          46
 CO                          7500     5001186          27           2        2003          21          13           6
 CO                          7500     5001206          27           2        2003          21          13          26
 CO                          7500     5001278          27           2        2003          21          14          38
 CO                          7500     5001500          27           2        2003          21          18          20
 CO                          7500     5001738          27           2        2003          21          22          18
 CO                          7500     5001774          27           2        2003          21          22          54
 CO                          7500     5002095          27           2        2003          21          28          15
 CO                          7500     5002371          27           2        2003          21          32          51
 CO                          7500     5002391          27           2        2003          21          33          11
 CO                          7500     5002417          27           2        2003          21          33          37
 CO                          7500     5002447          27           2        2003          21          34           7
 CO                          7500     5002491          27           2        2003          21          34          51
 CO                          7500     5002613          27           2        2003          21          36          53
 CO                          7500     5002718          27           2        2003          21          38          38
 CO                          7500     5002786          27           2        2003          21          39          46
 CO                          7500     5002843          27           2        2003          21          40          43
 CO                          7500     5002869          27           2        2003          21          41           9
 CO                          7500     5002921          27           2        2003          21          42           1
 CO                          7500     5002966          27           2        2003          21          42          46
 CO                          7500     5002989          27           2        2003          21          43           9
 CO                          7500     5003120          27           2        2003          21          45          20
 CO                          7500     5003149          27           2        2003          21          45          49
 CO                          7500     5003215          27           2        2003          21          46          55
 CO                          7500     5003413          27           2        2003          21          50          13
 CO                          7500     5003455          27           2        2003          21          50          55
 CO                          7500     5003877          27           2        2003          21          57          57
 CO                          7500     5003908          27           2        2003          21          58          28
 CO                          7500     5003975          27           2        2003          21          59          35
 CO                          7500     5004125          27           2        2003          22           2           5
 CO                          7500     5004211          27           2        2003          22           3          31
 CO                          7500     5004255          27           2        2003          22           4          15
 CO                          7500     5004564          27           2        2003          22           9          24
 CO                          7500     5004605          27           2        2003          22          10           5
 CO                          7500     5004673          27           2        2003          22          11          13
 CO                          7500     5004696          27           2        2003          22          11          36
 CO                          7500     5004757          27           2        2003          22          12          37
 CO                          7500     5004834          27           2        2003          22          13          54
 CO                          7500     5004867          27           2        2003          22          14          27
 CO                          7500     5005055          27           2        2003          22          17          35
 CO                          7500     5005262          27           2        2003          22          21           2
 CO                          7500     5005319          27           2        2003          22          21          59
 CO                          7500     5005438          27           2        2003          22          23          58
 CO                          7500     5005463          27           2        2003          22          24          23
 CO                          7500     5005799          27           2        2003          22          29          59
 CO                          7500     5005821          27           2        2003          22          30          21
 CO                          7500     5005902          27           2        2003          22          31          42
 CO                          7500     5006016          27           2        2003          22          33          36
 CO                          7500     5006070          27           2        2003          22          34          30
 CO                          7500     5006123          27           2        2003          22          35          23
 CO                          7500     5006511          27           2        2003          22          41          51
 CO                          7500     5006546          27           2        2003          22          42          26
 CO                          7500     5006637          27           2        2003          22          43          57
 CO                          7500     5006867          27           2        2003          22          47          47
 CO                          7500     5007039          27           2        2003          22          50          39
 CO                          7500     5007259          27           2        2003          22          54          19
 CO                          7500     5007414          27           2        2003          22          56          54
 CO                          7500     5007556          27           2        2003          22          59          16
 CO                          7500     5007630          27           2        2003          23           0          30
 CO                          7500     5007661          27           2        2003          23           1           1
 CO                          7500     5007708          27           2        2003          23           1          48
 CO                          7500     5008503          27           2        2003          23          15           3
 CO                          7500     5008997          27           2        2003          23          23          17
 CO                          7500     5009307          27           2        2003          23          28          27
 CO                          7500     5009332          27           2        2003          23          28          52
 CO                          7500     5009346          27           2        2003          23          29           6
 CO                          7500     5009361          27           2        2003          23          29          21
 CO                          7500     5009860          27           2        2003          23          37          40
 CO                          7500     5010193          27           2        2003          23          43          13
 CO                          7500     5010281          27           2        2003          23          44          41
 CO                          7500     5010832          27           2        2003          23          53          52
 CO                          7500     5010975          27           2        2003          23          56          15
 CO                          7500     5011104          27           2        2003          23          58          24
 CO                          7500     5011230          28           2        2003           0           0          30
 CO                          7500     5011362          28           2        2003           0           2          42
 CO                          7500     5011496          28           2        2003           0           4          56
 CO                          7500     5011531          28           2        2003           0           5          31
 CO                          7500     5011619          28           2        2003           0           6          59
 CO                          7500     5011783          28           2        2003           0           9          43
 CO                          7500     5011879          28           2        2003           0          11          19
 CO                          7500     5012034          28           2        2003           0          13          54
 CO                          7500     5012199          28           2        2003           0          16          39
 CO                          7500     5012284          28           2        2003           0          18           4
 CO                          7500     5012747          28           2        2003           0          25          47
 CO                          7500     5012987          28           2        2003           0          29          47
 CO                          7500     5013345          28           2        2003           0          35          45
 CO                          7500     5013486          28           2        2003           0          38           6
 CO                          7500     5013630          28           2        2003           0          40          30
 CO                          7500     5013672          28           2        2003           0          41          12
 CO                          7500     5013737          28           2        2003           0          42          17
 CO                          7500     5013761          28           2        2003           0          42          41
 CO                          7500     5013942          28           2        2003           0          45          42
 CO                          7500     5013980          28           2        2003           0          46          20
 CO                          7500     5014034          28           2        2003           0          47          14
 CO                          7500     5014157          28           2        2003           0          49          17
 CO                          7500     5014189          28           2        2003           0          49          49
 CO                          7500     5014232          28           2        2003           0          50          32
 CO                          7500     5014354          28           2        2003           0          52          34
 CO                          7500     5014370          28           2        2003           0          52          50
 CO                          7500     5014430          28           2        2003           0          53          50
 CO                          7500     5014465          28           2        2003           0          54          25
 CO                          7500     5014490          28           2        2003           0          54          50
 CO                          7500     5014561          28           2        2003           0          56           1
 CO                          7500     5014722          28           2        2003           0          58          42
 CO                          7500     5014894          28           2        2003           1           1          34
 CO                          7500     5015236          28           2        2003           1           7          16
 CO                          7500     5015270          28           2        2003           1           7          50
 CO                          7500     5015609          28           2        2003           1          13          29
 CO                          7500     5015722          28           2        2003           1          15          22
 CO                          7500     5016206          28           2        2003           1          23          26
 CO                          7500     5016226          28           2        2003           1          23          46
 CO                          7500     5016396          28           2        2003           1          26          36
 CO                          7500     5016477          28           2        2003           1          27          57
 CO                          7500     5016504          28           2        2003           1          28          24
 CO                          7500     5016695          28           2        2003           1          31          35
 CO                          7500     5016726          28           2        2003           1          32           6
 CO                          7500     5016815          28           2        2003           1          33          35
 CO                          7500     5016994          28           2        2003           1          36          34
 CO                          7500     5017125          28           2        2003           1          38          45
 CO                          7500     5017277          28           2        2003           1          41          17
 CO                          7500     5017561          28           2        2003           1          46           1
 CO                          7500     5017594          28           2        2003           1          46          34
 CO                          7500     5017681          28           2        2003           1          48           1
 CO                          7500     5017732          28           2        2003           1          48          52
 CO                          7500     5017824          28           2        2003           1          50          24
 CO                          7500     5018057          28           2        2003           1          54          17
 CO                          7500     5018115          28           2        2003           1          55          15
 CO                          7500     5018352          28           2        2003           1          59          12
 CO                          7500     5018379          28           2        2003           1          59          39
 CO                          7500     5018394          28           2        2003           1          59          54
 CO                          7500     5018436          28           2        2003           2           0          36
 CO                          7500     5018471          28           2        2003           2           1          11
 CO                          7500     5018545          28           2        2003           2           2          25
 CO                          7500     5018590          28           2        2003           2           3          10
 CO                          7500     5018620          28           2        2003           2           3          40
 CO                          7500     5018736          28           2        2003           2           5          36
 CO                          7500     5018892          28           2        2003           2           8          12
 CO                          7500     5019158          28           2        2003           2          12          38
 CO                          7500     5019954          28           2        2003           2          25          54
 CO                          7500     5019986          28           2        2003           2          26          26
 CO                          7500     5020007          28           2        2003           2          26          47
 CO                          7500     5020152          28           2        2003           2          29          12
 CO                          7500     5020432          28           2        2003           2          33          52
 CO                          7500     5020449          28           2        2003           2          34           9
 CO                          7500     5020517          28           2        2003           2          35          17
 CO                          7500     5020588          28           2        2003           2          36          28
 CO                          7500     5020882          28           2        2003           2          41          22
 CO                          7500     5020980          28           2        2003           2          43           0
 CO                          7500     5021080          28           2        2003           2          44          40
 CO                          7500     5021461          28           2        2003           2          51           1
 CO                          7500     5021752          28           2        2003           2          55          52
 CO                          7500     5021866          28           2        2003           2          57          46
 CO                          7500     5022003          28           2        2003           3           0           3
 CO                          7500     5022073          28           2        2003           3           1          13
 CO                          7500     5022190          28           2        2003           3           3          10
 CO                          7500     5022511          28           2        2003           3           8          31
 CO                          7500     5022649          28           2        2003           3          10          49
 CO                          7500     5023032          28           2        2003           3          17          12
 CO                          7500     5023094          28           2        2003           3          18          14
 CO                          7500     5023387          28           2        2003           3          23           7
 CO                          7500     5023574          28           2        2003           3          26          14
 CO                          7500     5023675          28           2        2003           3          27          55
 CO                          7500     5023792          28           2        2003           3          29          52
 CO                          7500     5023865          28           2        2003           3          31           5
 CO                          7500     5024286          28           2        2003           3          38           6
 CO                          7500     5024342          28           2        2003           3          39           2
 CO                          7500     5024535          28           2        2003           3          42          15
 CO                          7500     5024625          28           2        2003           3          43          45
 CO                          7500     5024894          28           2        2003           3          48          14
 CO                          7500     5025576          28           2        2003           3          59          36
 CO                          7500     5025857          28           2        2003           4           4          17
 CO                          7500     5026094          28           2        2003           4           8          14
 CO                          7500     5026131          28           2        2003           4           8          51
 CO                          7500     5026240          28           2        2003           4          10          40
 CO                          7500     5026453          28           2        2003           4          14          13
 CO                          7500     5026474          28           2        2003           4          14          34
 CO                          7500     5026504          28           2        2003           4          15           4
 CO                          7500     5026749          28           2        2003           4          19           9
 CO                          7500     5026836          28           2        2003           4          20          36
 CO                          7500     5026983          28           2        2003           4          23           3
 CO                          7500     5027044          28           2        2003           4          24           4
 CO                          7500     5027078          28           2        2003           4          24          38
 CO                          7500     5027160          28           2        2003           4          26           0
 CO                          7500     5027173          28           2        2003           4          26          13
 CO                          7500     5027287          28           2        2003           4          28           7
 CO                          7500     5027363          28           2        2003           4          29          23
 CO                          7500     5027390          28           2        2003           4          29          50
 CO                          7500     5027421          28           2        2003           4          30          21
 CO                          7500     5027442          28           2        2003           4          30          42
 CO                          7500     5027616          28           2        2003           4          33          36
 CO                          7500     5027785          28           2        2003           4          36          25
 CO                          7500     5028008          28           2        2003           4          40           8
 CO                          7500     5028221          28           2        2003           4          43          41
 CO                          7500     5028808          28           2        2003           4          53          28
 CO                          7500     5029191          28           2        2003           4          59          51
 CO                          7500     5029300          28           2        2003           5           1          40
 CO                          7500     5029415          28           2        2003           5           3          35
 CO                          7500     5029791          28           2        2003           5           9          51
 CO                          7500     5029861          28           2        2003           5          11           1
 CO                          7500     5029892          28           2        2003           5          11          32
 CO                          7500     5029917          28           2        2003           5          11          57
 CO                          7500     5030377          28           2        2003           5          19          37
 CO                          7500     5030444          28           2        2003           5          20          44
 CO                          7500     5030506          28           2        2003           5          21          46
 CO                          7500     5030682          28           2        2003           5          24          42
 CO                          7500     5030712          28           2        2003           5          25          12
 CO                          7500     5030793          28           2        2003           5          26          33
 CO                          7500     5031132          28           2        2003           5          32          12
 CO                          7500     5031385          28           2        2003           5          36          25
 CO                          7500     5031416          28           2        2003           5          36          56
 CO                          7500     5031505          28           2        2003           5          38          25
 CO                          7500     5031887          28           2        2003           5          44          47
 CO                          7500     5031921          28           2        2003           5          45          21
 CO                          7500     5032116          28           2        2003           5          48          36
 CO                          7500     5032258          28           2        2003           5          50          58
 CO                          7500     5032285          28           2        2003           5          51          25
 CO                          7500     5032304          28           2        2003           5          51          44
 CO                          7500     5032786          28           2        2003           5          59          46
 CO                          7500     5032806          28           2        2003           6           0           6
 CO                          7500     5032833          28           2        2003           6           0          33
 CO                          7500     5033226          28           2        2003           6           7           6
 CO                          7500     5033260          28           2        2003           6           7          40
 CO                          7500     5033374          28           2        2003           6           9          34
 CO                          7500     5033447          28           2        2003           6          10          47
 CO                          7500     5033463          28           2        2003           6          11           3
 CO                          7500     5033587          28           2        2003           6          13           7
 CO                          7500     5033832          28           2        2003           6          17          12
 CO                          7500     5034017          28           2        2003           6          20          17
 CO                          7500     5034347          28           2        2003           6          25          47
 CO                          7500     5034414          28           2        2003           6          26          54
 CO                          7500     5034487          28           2        2003           6          28           7
 CO                          7500     5034572          28           2        2003           6          29          32
 CO                          7500     5034598          28           2        2003           6          29          58
 CO                          7500     5034753          28           2        2003           6          32          33
 CO                          7500     5034773          28           2        2003           6          32          53
 CO                          7500     5034828          28           2        2003           6          33          48
 CO                          7500     5034846          28           2        2003           6          34           6
 CO                          7500     5034938          28           2        2003           6          35          38
 CO                          7500     5034984          28           2        2003           6          36          24
 CO                          7500     5035043          28           2        2003           6          37          23
 CO                          7500     5035123          28           2        2003           6          38          43
 CO                          7500     5035193          28           2        2003           6          39          53
 CO                          7500     5035380          28           2        2003           6          43           0
 CO                          7500     5035590          28           2        2003           6          46          30
 CO                          7500     5035617          28           2        2003           6          46          57
 CO                          7500     5035990          28           2        2003           6          53          10
 CO                          7500     5036060          28           2        2003           6          54          20
 CO                          7500     5036196          28           2        2003           6          56          36
 CO                          7500     5036447          28           2        2003           7           0          47
 CO                          7500     5036673          28           2        2003           7           4          33
 CO                          7500     5036778          28           2        2003           7           6          18
 CO                          7500     5036916          28           2        2003           7           8          36
 CO                          7500     5036943          28           2        2003           7           9           3
 CO                          7500     5037168          28           2        2003           7          12          48
 CO                          7500     5037458          28           2        2003           7          17          38
 CO                          7500     5037792          28           2        2003           7          23          12
 CO                          7500     5037832          28           2        2003           7          23          52
 CO                          7500     5038363          28           2        2003           7          32          43
 CO                          7500     5038511          28           2        2003           7          35          11
 CO                          7500     5038541          28           2        2003           7          35          41
 CO                          7500     5038621          28           2        2003           7          37           1
 CO                          7500     5038746          28           2        2003           7          39           6
 CO                          7500     5038919          28           2        2003           7          41          59
 CO                          7500     5039064          28           2        2003           7          44          24
 CO                          7500     5039173          28           2        2003           7          46          13
 CO                          7500     5039222          28           2        2003           7          47           2
 CO                          7500     5039282          28           2        2003           7          48           2
 CO                          7500     5039373          28           2        2003           7          49          33
 CO                          7500     5039491          28           2        2003           7          51          31
 CO                          7500     5039759          28           2        2003           7          55          59
 CO                          7500     5039855          28           2        2003           7          57          35
 CO                          7500     5040014          28           2        2003           8           0          14
 CO                          7500     5040207          28           2        2003           8           3          27
 CO                          7500     5040507          28           2        2003           8           8          27
 CO                          7500     5040569          28           2        2003           8           9          29
 CO                          7500     5040590          28           2        2003           8           9          50
 CO                          7500     5040642          28           2        2003           8          10          42
 CO                          7500     5040841          28           2        2003           8          14           1
 CO                          7500     5042382          28           2        2003           8          39          42
 CO                          7500     5042504          28           2        2003           8          41          44
 CO                          7500     5042970          28           2        2003           8          49          30
 CO                          7500     5043342          28           2        2003           8          55          42
 CO                          7500     5043459          28           2        2003           8          57          39
 CO                          7500     5043759          28           2        2003           9           2          39
 CO                          7500     5044037          28           2        2003           9           7          17
 CO                          7500     5044238          28           2        2003           9          10          38
 CO                          7500     5044262          28           2        2003           9          11           2
 CO                          7500     5044903          28           2        2003           9          21          43
 CO                          7500     5045935          28           2        2003           9          38          55
 CO                          7500     5046447          28           2        2003           9          47          27
 CO                          7500     5046580          28           2        2003           9          49          40
 CO                          7500     5046620          28           2        2003           9          50          20
 CO                          7500     5046713          28           2        2003           9          51          53
 CO                          7500     5046896          28           2        2003           9          54          56
 CO                          7500     5047442          28           2        2003          10           4           2
 CO                          7500     5047868          28           2        2003          10          11           8
 CO                          7500     5047907          28           2        2003          10          11          47
 CO                          7500     5048120          28           2        2003          10          15          20
 CO                          7500     5048335          28           2        2003          10          18          55
 CO                          7500     5048478          28           2        2003          10          21          18
 CO                          7500     5048567          28           2        2003          10          22          47
 CO                          7500     5048822          28           2        2003          10          27           2
 CO                          7500     5048880          28           2        2003          10          28           0
 CO                          7500     5048895          28           2        2003          10          28          15
 CO                          7500     5049042          28           2        2003          10          30          42
 CO                          7500     5049206          28           2        2003          10          33          26
 CO                          7500     5049450          28           2        2003          10          37          30
 CO                          7500     5049469          28           2        2003          10          37          49
 CO                          7500     5049639          28           2        2003          10          40          39
 CO                          7500     5049703          28           2        2003          10          41          43
 CO                          7500     5049977          28           2        2003          10          46          17
 CO                          7500     5050150          28           2        2003          10          49          10
 CO                          7500     5050404          28           2        2003          10          53          24
 CO                          7500     5050428          28           2        2003          10          53          48
 CO                          7500     5050493          28           2        2003          10          54          53
 CO                          7500     5050555          28           2        2003          10          55          55
 CO                          7500     5050629          28           2        2003          10          57           9
 CO                          7500     5050765          28           2        2003          10          59          25
 CO                          7500     5050788          28           2        2003          10          59          48
 CO                          7500     5050911          28           2        2003          11           1          51
 CO                          7500     5050929          28           2        2003          11           2           9
 CO                          7500     5051059          28           2        2003          11           4          19
 CO                          7500     5051196          28           2        2003          11           6          36
 CO                          7500     5051271          28           2        2003          11           7          51
 CO                          7500     5051336          28           2        2003          11           8          56
 CO                          7500     5051651          28           2        2003          11          14          11
 CO                          7500     5051936          28           2        2003          11          18          56
 CO                          7500     5051952          28           2        2003          11          19          12
 CO                          7500     5051997          28           2        2003          11          19          57
 CO                          7500     5052389          28           2        2003          11          26          29
 CO                          7500     5052419          28           2        2003          11          26          59
 CO                          7500     5052657          28           2        2003          11          30          57
 CO                          7500     5052746          28           2        2003          11          32          26
 CO                          7500     5052840          28           2        2003          11          34           0
 CO                          7500     5053168          28           2        2003          11          39          28
 CO                          7500     5053912          28           2        2003          11          51          52
 CO                          7500     5053929          28           2        2003          11          52           9
 CO                          7500     5054485          28           2        2003          12           1          25
 CO                          7500     5054513          28           2        2003          12           1          53
 CO                          7500     5054592          28           2        2003          12           3          12
 CO                          7500     5055197          28           2        2003          12          13          17
 CO                          7500     5055345          28           2        2003          12          15          45
 CO                          7500     5055581          28           2        2003          12          19          41
 CO                          7500     5055616          28           2        2003          12          20          16
 CO                          7500     5055648          28           2        2003          12          20          48
 CO                          7500     5055718          28           2        2003          12          21          58
 CO                          7500     5056303          28           2        2003          12          31          43
 CO                          7500     5056495          28           2        2003          12          34          55
 CO                          7500     5057386          28           2        2003          12          49          46
 CO                          7500     5057425          28           2        2003          12          50          25
 CO                          7500     5057582          28           2        2003          12          53           2
 CO                          7500     5057786          28           2        2003          12          56          26
 CO                          7500     5057895          28           2        2003          12          58          15
 CO                          7500     5058388          28           2        2003          13           6          28
 CO                          7500     5058513          28           2        2003          13           8          33
 CO                          7500     5059039          28           2        2003          13          17          19
 CO                          7500     5059912          28           2        2003          13          31          52
 CO                          7500     5059997          28           2        2003          13          33          17
 CO                          7500     5060154          28           2        2003          13          35          54
 CO                          7500     5060734          28           2        2003          13          45          34
 CO                          7500     5061220          28           2        2003          13          53          40
 CO                          7500     5061882          28           2        2003          14           4          42
 CO                          7500     5062306          28           2        2003          14          11          46
 CO                          7500     5062550          28           2        2003          14          15          50
 CO                          7500     5062623          28           2        2003          14          17           3
 CO                          7500     5062871          28           2        2003          14          21          11
 CO                          7500     5064300          28           2        2003          14          45           0
 CO                          7500     5064563          28           2        2003          14          49          23
 CO                          7500     5065619          28           2        2003          15           6          59
 CO                          7500     5066223          28           2        2003          15          17           3
 CO                          7500     5066285          28           2        2003          15          18           5
 CO                          7500     5066721          28           2        2003          15          25          21
 CO                          7500     5067229          28           2        2003          15          33          49
 CO                          7500     5067428          28           2        2003          15          37           8
 CO                          7500     5067624          28           2        2003          15          40          24
 CO                          7500     5067943          28           2        2003          15          45          43
 CO                          7500     5068692          28           2        2003          15          58          12
 CO                          7500     5069114          28           2        2003          16           5          14
 CO                          7500     5069471          28           2        2003          16          11          11
 CO                          7500     5070008          28           2        2003          16          20           8
 CO                          7500     5070721          28           2        2003          16          32           1
 CO                          7500     5070810          28           2        2003          16          33          30
 CO                          7500     5071642          28           2        2003          16          47          22
 CO                          7500     5071711          28           2        2003          16          48          31
 CO                          7500     5071770          28           2        2003          16          49          30
 CO                          7500     5072289          28           2        2003          16          58           9
 CO                          7500     5072744          28           2        2003          17           5          44
 CO                          7500     5072871          28           2        2003          17           7          51
 CO                          7500     5072953          28           2        2003          17           9          13
 CO                          7500     5073514          28           2        2003          17          18          34
 CO                          7500     5074731          28           2        2003          17          38          51
 CO                          7500     5075190          28           2        2003          17          46          30
 CO                          7500     5075254          28           2        2003          17          47          34
 CO                          7500     5075330          28           2        2003          17          48          50
 CO                          7500     5076352          28           2        2003          18           5          52
 CO                          7500     5076605          28           2        2003          18          10           5
 CO                          7500     5078176          28           2        2003          18          36          16
 CO                          7500     5078312          28           2        2003          18          38          32
 CO                          7500     5078547          28           2        2003          18          42          27
 CO                          7500     5078913          28           2        2003          18          48          33
 CO                          7500     5079108          28           2        2003          18          51          48
 CO                          7500     5079201          28           2        2003          18          53          21
 CO                          7500     5079281          28           2        2003          18          54          41
 CO                          7500     5079360          28           2        2003          18          56           0
 CO                          7500     5080701          28           2        2003          19          18          21
 CO                          7500     5080835          28           2        2003          19          20          35
 CO                          7500     5080978          28           2        2003          19          22          58
 CO                          7500     5081733          28           2        2003          19          35          33
 CO                          7500     5082257          28           2        2003          19          44          17
 CO                          7500     5082577          28           2        2003          19          49          37
 CO                          7500     5084489          28           2        2003          20          21          29
 CO                          7500     5084727          28           2        2003          20          25          27
 CO                          7500     5084784          28           2        2003          20          26          24
 CO                          7500     5084898          28           2        2003          20          28          18
 CO                          7500     5084996          28           2        2003          20          29          56
 CO                          7500     5085094          28           2        2003          20          31          34
 CO                          7500     5085400          28           2        2003          20          36          40
 CO                          7500     5085989          28           2        2003          20          46          29
 CO                          7500     5086595          28           2        2003          20          56          35
 CO                          7500     5086636          28           2        2003          20          57          16
 CO                          7500     5087246          28           2        2003          21           7          26
 CO                          7500     5087314          28           2        2003          21           8          34
 CO                          7500     5087355          28           2        2003          21           9          15
 CO                          7500     5087511          28           2        2003          21          11          51
 CO                          7500     5087950          28           2        2003          21          19          10
 CO                          7500     5088350          28           2        2003          21          25          50
 CO                          7500     5088890          28           2        2003          21          34          50
 CO                          7500     5089332          28           2        2003          21          42          12
 CO                          7500     5089755          28           2        2003          21          49          15
 CO                          7500     5089784          28           2        2003          21          49          44
 CO                          7500     5090198          28           2        2003          21          56          38
 CO                          7500     5090412          28           2        2003          22           0          12
 CO                          7500     5090496          28           2        2003          22           1          36
 CO                          7500     5090610          28           2        2003          22           3          30
 CO                          7500     5090855          28           2        2003          22           7          35
 CO                          7500     5091375          28           2        2003          22          16          15
 CO                          7500     5091581          28           2        2003          22          19          41
 CO                          7500     5092532          28           2        2003          22          35          32
 CO                          7500     5092559          28           2        2003          22          35          59
 CO                          7500     5092869          28           2        2003          22          41           9
 CO                          7500     5092906          28           2        2003          22          41          46
 CO                          7500     5092943          28           2        2003          22          42          23
 CO                          7500     5093204          28           2        2003          22          46          44
 CO                          7500     5093502          28           2        2003          22          51          42
 CO                          7500     5094078          28           2        2003          23           1          18
 CO                          7500     5094133          28           2        2003          23           2          13
 CO                          7500     5094316          28           2        2003          23           5          16
 CO                          7500     5094476          28           2        2003          23           7          56
 CO                          7500     5094546          28           2        2003          23           9           6
 CO                          7500     5094583          28           2        2003          23           9          43
 CO                          7500     5094856          28           2        2003          23          14          16
 CO                          7500     5095631          28           2        2003          23          27          11
 CO                          7500     5096221          28           2        2003          23          37           1
 CO                          7500     5096740          28           2        2003          23          45          40
 CO                          7500     5096856          28           2        2003          23          47          36
 CO                          7500     5097098          28           2        2003          23          51          38
 CO                          7500     5099277           1           3        2003           0          27          57
 CO                          7500     5099769           1           3        2003           0          36           9
 CO                          7500     5100104           1           3        2003           0          41          44
 CO                          7500     5100368           1           3        2003           0          46           8
 CO                          7500     5101335           1           3        2003           1           2          15
 CO                          7500     5101437           1           3        2003           1           3          57
 CO                          7500     5101631           1           3        2003           1           7          11
 CO                          7500     5101693           1           3        2003           1           8          13
 CO                          7500     5102140           1           3        2003           1          15          40
 CO                          7500     5102742           1           3        2003           1          25          42
 CO                          7500     5102809           1           3        2003           1          26          49
 CO                          7500     5102911           1           3        2003           1          28          31
 CO                          7500     5103094           1           3        2003           1          31          34
 CO                          7500     5103274           1           3        2003           1          34          34
 CO                          7500     5103449           1           3        2003           1          37          29
 CO                          7500     5103550           1           3        2003           1          39          10
 CO                          7500     5103691           1           3        2003           1          41          31
 CO                          7500     5103883           1           3        2003           1          44          43
 CO                          7500     5104257           1           3        2003           1          50          57
 CO                          7500     5104586           1           3        2003           1          56          26
 CO                          7500     5104695           1           3        2003           1          58          15
 CO                          7500     5104829           1           3        2003           2           0          29
 CO                          7500     5104857           1           3        2003           2           0          57
 CO                          7500     5104874           1           3        2003           2           1          14
 CO                          7500     5106067           1           3        2003           2          21           7
 CO                          7500     5106124           1           3        2003           2          22           4
 CO                          7500     5106460           1           3        2003           2          27          40
 CO                          7500     5106480           1           3        2003           2          28           0
 CO                          7500     5106880           1           3        2003           2          34          40
 CO                          7500     5107277           1           3        2003           2          41          17
 CO                          7500     5107346           1           3        2003           2          42          26
 CO                          7500     5107376           1           3        2003           2          42          56
 CO                          7500     5107514           1           3        2003           2          45          14
 CO                          7500     5107776           1           3        2003           2          49          36
 CO                          7500     5107971           1           3        2003           2          52          51
 CO                          7500     5108470           1           3        2003           3           1          10
 CO                          7500     5108857           1           3        2003           3           7          37
 CO                          7500     5109546           1           3        2003           3          19           6
 CO                          7500     5109754           1           3        2003           3          22          34
 CO                          7500     5110139           1           3        2003           3          28          59
 CO                          7500     5110483           1           3        2003           3          34          43
 CO                          7500     5110528           1           3        2003           3          35          28
 CO                          7500     5110996           1           3        2003           3          43          16
 CO                          7500     5111076           1           3        2003           3          44          36
 CO                          7500     5111673           1           3        2003           3          54          33
 CO                          7500     5111735           1           3        2003           3          55          35
 CO                          7500     5111755           1           3        2003           3          55          55
 CO                          7500     5111784           1           3        2003           3          56          24
 CO                          7500     5111830           1           3        2003           3          57          10
 CO                          7500     5111864           1           3        2003           3          57          44
 CO                          7500     5111923           1           3        2003           3          58          43
 CO                          7500     5111956           1           3        2003           3          59          16
 CO                          7500     5112373           1           3        2003           4           6          13
 CO                          7500     5112530           1           3        2003           4           8          50
 CO                          7500     5112605           1           3        2003           4          10           5
 CO                          7500     5112682           1           3        2003           4          11          22
 CO                          7500     5112697           1           3        2003           4          11          37
 CO                          7500     5112774           1           3        2003           4          12          54
 CO                          7500     5112867           1           3        2003           4          14          27
 CO                          7500     5112928           1           3        2003           4          15          28
 CO                          7500     5113080           1           3        2003           4          18           0
 CO                          7500     5113094           1           3        2003           4          18          14
 CO                          7500     5113200           1           3        2003           4          20           0
 CO                          7500     5113231           1           3        2003           4          20          31
 CO                          7500     5113258           1           3        2003           4          20          58
 CO                          7500     5113272           1           3        2003           4          21          12
 CO                          7500     5113339           1           3        2003           4          22          19
 CO                          7500     5113390           1           3        2003           4          23          10
 CO                          7500     5113605           1           3        2003           4          26          45
 CO                          7500     5113642           1           3        2003           4          27          22
 CO                          7500     5113678           1           3        2003           4          27          58
 CO                          7500     5113714           1           3        2003           4          28          34
 CO                          7500     5113825           1           3        2003           4          30          25
 CO                          7500     5113844           1           3        2003           4          30          44
 CO                          7500     5113886           1           3        2003           4          31          26
 CO                          7500     5113904           1           3        2003           4          31          44
 CO                          7500     5113987           1           3        2003           4          33           7
 CO                          7500     5114006           1           3        2003           4          33          26
 CO                          7500     5114032           1           3        2003           4          33          52
 CO                          7500     5114061           1           3        2003           4          34          21
 CO                          7500     5114078           1           3        2003           4          34          38
 CO                          7500     5114099           1           3        2003           4          34          59
 CO                          7500     5114129           1           3        2003           4          35          29
 CO                          7500     5114152           1           3        2003           4          35          52
 CO                          7500     5114300           1           3        2003           4          38          20
 CO                          7500     5114331           1           3        2003           4          38          51
 CO                          7500     5114537           1           3        2003           4          42          17
 CO                          7500     5114645           1           3        2003           4          44           5
 CO                          7500     5114689           1           3        2003           4          44          49
 CO                          7500     5114806           1           3        2003           4          46          46
 CO                          7500     5114912           1           3        2003           4          48          32
 CO                          7500     5115067           1           3        2003           4          51           7
 CO                          7500     5115262           1           3        2003           4          54          22
 CO                          7500     5115316           1           3        2003           4          55          16
 CO                          7500     5115352           1           3        2003           4          55          52
 CO                          7500     5115385           1           3        2003           4          56          25
 CO                          7500     5115519           1           3        2003           4          58          39
 CO                          7500     5115544           1           3        2003           4          59           4
 CO                          7500     5115589           1           3        2003           4          59          49
 CO                          7500     5115608           1           3        2003           5           0           8
 CO                          7500     5115635           1           3        2003           5           0          35
 CO                          7500     5115669           1           3        2003           5           1           9
 CO                          7500     5115693           1           3        2003           5           1          33
 CO                          7500     5115844           1           3        2003           5           4           4
 CO                          7500     5116045           1           3        2003           5           7          25
 CO                          7500     5116072           1           3        2003           5           7          52
 CO                          7500     5116087           1           3        2003           5           8           7
 CO                          7500     5116105           1           3        2003           5           8          25
 CO                          7500     5116127           1           3        2003           5           8          47
 CO                          7500     5116187           1           3        2003           5           9          47
 CO                          7500     5116204           1           3        2003           5          10           4
 CO                          7500     5116254           1           3        2003           5          10          54
 CO                          7500     5116276           1           3        2003           5          11          16
 CO                          7500     5116493           1           3        2003           5          14          53
 CO                          7500     5116547           1           3        2003           5          15          47
 CO                          7500     5116609           1           3        2003           5          16          49
 CO                          7500     5116635           1           3        2003           5          17          15
 CO                          7500     5116667           1           3        2003           5          17          47
 CO                          7500     5116718           1           3        2003           5          18          38
 CO                          7500     5116809           1           3        2003           5          20           9
 CO                          7500     5116822           1           3        2003           5          20          22
 CO                          7500     5116836           1           3        2003           5          20          36
 CO                          7500     5116884           1           3        2003           5          21          24
 CO                          7500     5116977           1           3        2003           5          22          57
 CO                          7500     5117007           1           3        2003           5          23          27
 CO                          7500     5117175           1           3        2003           5          26          15
 CO                          7500     5117227           1           3        2003           5          27           7
 CO                          7500     5117254           1           3        2003           5          27          34
 CO                          7500     5117273           1           3        2003           5          27          53
 CO                          7500     5117296           1           3        2003           5          28          16
 CO                          7500     5117363           1           3        2003           5          29          23
 CO                          7500     5117405           1           3        2003           5          30           5
 CO                          7500     5117481           1           3        2003           5          31          21
 CO                          7500     5117540           1           3        2003           5          32          20
 CO                          7500     5117577           1           3        2003           5          32          57
 CO                          7500     5117604           1           3        2003           5          33          24
 CO                          7500     5117622           1           3        2003           5          33          42
 CO                          7500     5117700           1           3        2003           5          35           0
 CO                          7500     5117714           1           3        2003           5          35          14
 CO                          7500     5117728           1           3        2003           5          35          28
 CO                          7500     5117745           1           3        2003           5          35          45
 CO                          7500     5117790           1           3        2003           5          36          30
 CO                          7500     5117805           1           3        2003           5          36          45
 CO                          7500     5117842           1           3        2003           5          37          22
 CO                          7500     5117919           1           3        2003           5          38          39
 CO                          7500     5117937           1           3        2003           5          38          57
 CO                          7500     5117961           1           3        2003           5          39          21
 CO                          7500     5118028           1           3        2003           5          40          28
 CO                          7500     5118055           1           3        2003           5          40          55
 CO                          7500     5118094           1           3        2003           5          41          34
 CO                          7500     5118125           1           3        2003           5          42           5
 CO                          7500     5118148           1           3        2003           5          42          28
 CO                          7500     5118215           1           3        2003           5          43          35
 CO                          7500     5118296           1           3        2003           5          44          56
 CO                          7500     5118329           1           3        2003           5          45          29
 CO                          7500     5118397           1           3        2003           5          46          37
 CO                          7500     5118474           1           3        2003           5          47          54
 CO                          7500     5118527           1           3        2003           5          48          47
 CO                          7500     5118553           1           3        2003           5          49          13
 CO                          7500     5118582           1           3        2003           5          49          42
 CO                          7500     5118653           1           3        2003           5          50          53
 CO                          7500     5118691           1           3        2003           5          51          31
 CO                          7500     5118734           1           3        2003           5          52          14
 CO                          7500     5118775           1           3        2003           5          52          55
 CO                          7500     5118809           1           3        2003           5          53          29
 CO                          7500     5118947           1           3        2003           5          55          47
 CO                          7500     5119036           1           3        2003           5          57          16
 CO                          7500     5119069           1           3        2003           5          57          49
 CO                          7500     5119144           1           3        2003           5          59           4
 CO                          7500     5119181           1           3        2003           5          59          41
 CO                          7500     5119208           1           3        2003           6           0           8
 CO                          7500     5119225           1           3        2003           6           0          25
 CO                          7500     5119245           1           3        2003           6           0          45
 CO                          7500     5119347           1           3        2003           6           2          27
 CO                          7500     5119377           1           3        2003           6           2          57
 CO                          7500     5119400           1           3        2003           6           3          20
 CO                          7500     5119491           1           3        2003           6           4          51
 CO                          7500     5119528           1           3        2003           6           5          28
 CO                          7500     5119638           1           3        2003           6           7          18
 CO                          7500     5119736           1           3        2003           6           8          56
 CO                          7500     5119756           1           3        2003           6           9          16
 CO                          7500     5119785           1           3        2003           6           9          45
 CO                          7500     5119833           1           3        2003           6          10          33
 CO                          7500     5119851           1           3        2003           6          10          51
 CO                          7500     5119873           1           3        2003           6          11          13
 CO                          7500     5119907           1           3        2003           6          11          47
 CO                          7500     5119935           1           3        2003           6          12          15
 CO                          7500     5120003           1           3        2003           6          13          23
 CO                          7500     5120194           1           3        2003           6          16          34
 CO                          7500     5120211           1           3        2003           6          16          51
 CO                          7500     5120263           1           3        2003           6          17          43
 CO                          7500     5120286           1           3        2003           6          18           6
 CO                          7500     5120320           1           3        2003           6          18          40
 CO                          7500     5120349           1           3        2003           6          19           9
 CO                          7500     5120403           1           3        2003           6          20           3
 CO                          7500     5120428           1           3        2003           6          20          28
 CO                          7500     5120453           1           3        2003           6          20          53
 CO                          7500     5120506           1           3        2003           6          21          46
 CO                          7500     5120520           1           3        2003           6          22           0
 CO                          7500     5120535           1           3        2003           6          22          15
 CO                          7500     5120553           1           3        2003           6          22          33
 CO                          7500     5120576           1           3        2003           6          22          56
 CO                          7500     5120610           1           3        2003           6          23          30
 CO                          7500     5120640           1           3        2003           6          24           0
 CO                          7500     5120722           1           3        2003           6          25          22
 CO                          7500     5120740           1           3        2003           6          25          40
 CO                          7500     5120823           1           3        2003           6          27           3
 CO                          7500     5120842           1           3        2003           6          27          22
 CO                          7500     5120937           1           3        2003           6          28          57
 CO                          7500     5121011           1           3        2003           6          30          11
 CO                          7500     5121056           1           3        2003           6          30          56
 CO                          7500     5121070           1           3        2003           6          31          10
 CO                          7500     5121084           1           3        2003           6          31          24
 CO                          7500     5121121           1           3        2003           6          32           1
 CO                          7500     5121167           1           3        2003           6          32          47
 CO                          7500     5121292           1           3        2003           6          34          52
 CO                          7500     5121353           1           3        2003           6          35          53
 CO                          7500     5121388           1           3        2003           6          36          28
 CO                          7500     5121505           1           3        2003           6          38          25
 CO                          7500     5121529           1           3        2003           6          38          49
 CO                          7500     5121603           1           3        2003           6          40           3
 CO                          7500     5121640           1           3        2003           6          40          40
 CO                          7500     5121709           1           3        2003           6          41          49
 CO                          7500     5121792           1           3        2003           6          43          12
 CO                          7500     5121830           1           3        2003           6          43          50
 CO                          7500     5121843           1           3        2003           6          44           3
 CO                          7500     5121856           1           3        2003           6          44          16
 CO                          7500     5121870           1           3        2003           6          44          30
 CO                          7500     5121928           1           3        2003           6          45          28
 CO                          7500     5122038           1           3        2003           6          47          18
 CO                          7500     5122058           1           3        2003           6          47          38
 CO                          7500     5122158           1           3        2003           6          49          18
 CO                          7500     5122185           1           3        2003           6          49          45
 CO                          7500     5122273           1           3        2003           6          51          13
 CO                          7500     5122322           1           3        2003           6          52           2
 CO                          7500     5122575           1           3        2003           6          56          15
 CO                          7500     5122628           1           3        2003           6          57           8
 CO                          7500     5122691           1           3        2003           6          58          11
 CO                          7500     5122744           1           3        2003           6          59           4
 CO                          7500     5122839           1           3        2003           7           0          39
 CO                          7500     5122896           1           3        2003           7           1          36
 CO                          7500     5122924           1           3        2003           7           2           4
 CO                          7500     5122941           1           3        2003           7           2          21
 CO                          7500     5122993           1           3        2003           7           3          13
 CO                          7500     5123015           1           3        2003           7           3          35
 CO                          7500     5123048           1           3        2003           7           4           8
 CO                          7500     5123076           1           3        2003           7           4          36
 CO                          7500     5123094           1           3        2003           7           4          54
 CO                          7500     5123216           1           3        2003           7           6          56
 CO                          7500     5123238           1           3        2003           7           7          18
 CO                          7500     5123269           1           3        2003           7           7          49
 CO                          7500     5123293           1           3        2003           7           8          13
 CO                          7500     5123411           1           3        2003           7          10          11
 CO                          7500     5123459           1           3        2003           7          10          59
 CO                          7500     5123485           1           3        2003           7          11          25
 CO                          7500     5123501           1           3        2003           7          11          41
 CO                          7500     5123644           1           3        2003           7          14           4
 CO                          7500     5123669           1           3        2003           7          14          29
 CO                          7500     5123705           1           3        2003           7          15           5
 CO                          7500     5123740           1           3        2003           7          15          40
 CO                          7500     5123802           1           3        2003           7          16          42
 CO                          7500     5123887           1           3        2003           7          18           7
 CO                          7500     5123938           1           3        2003           7          18          58
 CO                          7500     5123992           1           3        2003           7          19          52
 CO                          7500     5124027           1           3        2003           7          20          27
 CO                          7500     5124059           1           3        2003           7          20          59
 CO                          7500     5124087           1           3        2003           7          21          27
 CO                          7500     5124125           1           3        2003           7          22           5
 CO                          7500     5124156           1           3        2003           7          22          36
 CO                          7500     5124215           1           3        2003           7          23          35
 CO                          7500     5124249           1           3        2003           7          24           9
 CO                          7500     5124278           1           3        2003           7          24          38
 CO                          7500     5124299           1           3        2003           7          24          59
 CO                          7500     5124349           1           3        2003           7          25          49
 CO                          7500     5124478           1           3        2003           7          27          58
 CO                          7500     5124499           1           3        2003           7          28          19
 CO                          7500     5124528           1           3        2003           7          28          48
 CO                          7500     5124579           1           3        2003           7          29          39
 CO                          7500     5124602           1           3        2003           7          30           2
 CO                          7500     5124634           1           3        2003           7          30          34
 CO                          7500     5124660           1           3        2003           7          31           0
 CO                          7500     5124834           1           3        2003           7          33          54
 CO                          7500     5124874           1           3        2003           7          34          34
 CO                          7500     5124891           1           3        2003           7          34          51
 CO                          7500     5125005           1           3        2003           7          36          45
 CO                          7500     5125058           1           3        2003           7          37          38
 CO                          7500     5125155           1           3        2003           7          39          15
 CO                          7500     5125223           1           3        2003           7          40          23
 CO                          7500     5125251           1           3        2003           7          40          51
 CO                          7500     5125444           1           3        2003           7          44           4
 CO                          7500     5125480           1           3        2003           7          44          40
 CO                          7500     5125612           1           3        2003           7          46          52
 CO                          7500     5125629           1           3        2003           7          47           9
 CO                          7500     5125686           1           3        2003           7          48           6
 CO                          7500     5125739           1           3        2003           7          48          59
 CO                          7500     5125772           1           3        2003           7          49          32
 CO                          7500     5125801           1           3        2003           7          50           1
 CO                          7500     5125821           1           3        2003           7          50          21
 CO                          7500     5125910           1           3        2003           7          51          50
 CO                          7500     5125925           1           3        2003           7          52           5
 CO                          7500     5125969           1           3        2003           7          52          49
 CO                          7500     5126005           1           3        2003           7          53          25
 CO                          7500     5126076           1           3        2003           7          54          36
 CO                          7500     5126132           1           3        2003           7          55          32
 CO                          7500     5126173           1           3        2003           7          56          13
 CO                          7500     5126188           1           3        2003           7          56          28
 CO                          7500     5126207           1           3        2003           7          56          47
 CO                          7500     5126269           1           3        2003           7          57          49
 CO                          7500     5126419           1           3        2003           8           0          19
 CO                          7500     5126443           1           3        2003           8           0          43
 CO                          7500     5126512           1           3        2003           8           1          52
 CO                          7500     5126599           1           3        2003           8           3          19
 CO                          7500     5126653           1           3        2003           8           4          13
 CO                          7500     5126687           1           3        2003           8           4          47
 CO                          7500     5126741           1           3        2003           8           5          41
 CO                          7500     5126809           1           3        2003           8           6          49
 CO                          7500     5126837           1           3        2003           8           7          17
 CO                          7500     5126945           1           3        2003           8           9           5
 CO                          7500     5127099           1           3        2003           8          11          39
 CO                          7500     5127130           1           3        2003           8          12          10
 CO                          7500     5127154           1           3        2003           8          12          34
 CO                          7500     5127221           1           3        2003           8          13          41
 CO                          7500     5127249           1           3        2003           8          14           9
 CO                          7500     5127289           1           3        2003           8          14          49
 CO                          7500     5127322           1           3        2003           8          15          22
 CO                          7500     5127396           1           3        2003           8          16          36
 CO                          7500     5127512           1           3        2003           8          18          32
 CO                          7500     5127552           1           3        2003           8          19          12
 CO                          7500     5127614           1           3        2003           8          20          14
 CO                          7500     5127661           1           3        2003           8          21           1
 CO                          7500     5127700           1           3        2003           8          21          40
 CO                          7500     5127730           1           3        2003           8          22          10
 CO                          7500     5127944           1           3        2003           8          25          44
 CO                          7500     5127969           1           3        2003           8          26           9
 CO                          7500     5127982           1           3        2003           8          26          22
 CO                          7500     5127995           1           3        2003           8          26          35
 CO                          7500     5128050           1           3        2003           8          27          30
 CO                          7500     5128200           1           3        2003           8          30           0
 CO                          7500     5128300           1           3        2003           8          31          40
 CO                          7500     5128498           1           3        2003           8          34          58
 CO                          7500     5128540           1           3        2003           8          35          40
 CO                          7500     5128701           1           3        2003           8          38          21
 CO                          7500     5128729           1           3        2003           8          38          49
 CO                          7500     5128748           1           3        2003           8          39           8
 CO                          7500     5128810           1           3        2003           8          40          10
 CO                          7500     5128919           1           3        2003           8          41          59
 CO                          7500     5129008           1           3        2003           8          43          28
 CO                          7500     5129078           1           3        2003           8          44          38
 CO                          7500     5129109           1           3        2003           8          45           9
 CO                          7500     5129170           1           3        2003           8          46          10
 CO                          7500     5129241           1           3        2003           8          47          21
 CO                          7500     5129299           1           3        2003           8          48          19
 CO                          7500     5129314           1           3        2003           8          48          34
 CO                          7500     5129331           1           3        2003           8          48          51
 CO                          7500     5129386           1           3        2003           8          49          46
 CO                          7500     5129428           1           3        2003           8          50          28
 CO                          7500     5129447           1           3        2003           8          50          47
 CO                          7500     5129517           1           3        2003           8          51          57
 CO                          7500     5129537           1           3        2003           8          52          17
 CO                          7500     5129604           1           3        2003           8          53          24
 CO                          7500     5129916           1           3        2003           8          58          36
 CO                          7500     5129932           1           3        2003           8          58          52
 CO                          7500     5130206           1           3        2003           9           3          26
 CO                          7500     5130237           1           3        2003           9           3          57
 CO                          7500     5130336           1           3        2003           9           5          36
 CO                          7500     5130744           1           3        2003           9          12          24
 CO                          7500     5130810           1           3        2003           9          13          30
 CO                          7500     5130836           1           3        2003           9          13          56
 CO                          7500     5130850           1           3        2003           9          14          10
 CO                          7500     5130884           1           3        2003           9          14          44
 CO                          7500     5130908           1           3        2003           9          15           8
 CO                          7500     5130944           1           3        2003           9          15          44
 CO                          7500     5131064           1           3        2003           9          17          44
 CO                          7500     5131148           1           3        2003           9          19           8
 CO                          7500     5131172           1           3        2003           9          19          32
 CO                          7500     5131246           1           3        2003           9          20          46
 CO                          7500     5131458           1           3        2003           9          24          18
 CO                          7500     5131481           1           3        2003           9          24          41
 CO                          7500     5131771           1           3        2003           9          29          31
 CO                          7500     5131901           1           3        2003           9          31          41
 CO                          7500     5131918           1           3        2003           9          31          58
 CO                          7500     5132026           1           3        2003           9          33          46
 CO                          7500     5132147           1           3        2003           9          35          47
 CO                          7500     5132241           1           3        2003           9          37          21
 CO                          7500     5132271           1           3        2003           9          37          51
 CO                          7500     5132378           1           3        2003           9          39          38
 CO                          7500     5132408           1           3        2003           9          40           8
 CO                          7500     5132431           1           3        2003           9          40          31
 CO                          7500     5132515           1           3        2003           9          41          55
 CO                          7500     5132597           1           3        2003           9          43          17
 CO                          7500     5132621           1           3        2003           9          43          41
 CO                          7500     5132930           1           3        2003           9          48          50
 CO                          7500     5133033           1           3        2003           9          50          33
 CO                          7500     5133057           1           3        2003           9          50          57
 CO                          7500     5133208           1           3        2003           9          53          28
 CO                          7500     5133269           1           3        2003           9          54          29
 CO                          7500     5133304           1           3        2003           9          55           4
 CO                          7500     5133338           1           3        2003           9          55          38
 CO                          7500     5133367           1           3        2003           9          56           7
 CO                          7500     5133388           1           3        2003           9          56          28
 CO                          7500     5133553           1           3        2003           9          59          13
 CO                          7500     5133763           1           3        2003          10           2          43
 CO                          7500     5133780           1           3        2003          10           3           0
 CO                          7500     5133801           1           3        2003          10           3          21
 CO                          7500     5133958           1           3        2003          10           5          58
 CO                          7500     5133993           1           3        2003          10           6          33
 CO                          7500     5134027           1           3        2003          10           7           7
 CO                          7500     5134151           1           3        2003          10           9          11
 CO                          7500     5134182           1           3        2003          10           9          42
 CO                          7500     5134381           1           3        2003          10          13           1
 CO                          7500     5134404           1           3        2003          10          13          24
 CO                          7500     5134499           1           3        2003          10          14          59
 CO                          7500     5134526           1           3        2003          10          15          26
 CO                          7500     5134542           1           3        2003          10          15          42
 CO                          7500     5134562           1           3        2003          10          16           2
 CO                          7500     5134590           1           3        2003          10          16          30
 CO                          7500     5134609           1           3        2003          10          16          49
 CO                          7500     5134871           1           3        2003          10          21          11
 CO                          7500     5134896           1           3        2003          10          21          36
 CO                          7500     5134933           1           3        2003          10          22          13
 CO                          7500     5135038           1           3        2003          10          23          58
 CO                          7500     5135067           1           3        2003          10          24          27
 CO                          7500     5135088           1           3        2003          10          24          48
 CO                          7500     5135117           1           3        2003          10          25          17
 CO                          7500     5135139           1           3        2003          10          25          39
 CO                          7500     5135282           1           3        2003          10          28           2
 CO                          7500     5135318           1           3        2003          10          28          38
 CO                          7500     5135433           1           3        2003          10          30          33
 CO                          7500     5135472           1           3        2003          10          31          12
 CO                          7500     5135485           1           3        2003          10          31          25
 CO                          7500     5135499           1           3        2003          10          31          39
 CO                          7500     5135514           1           3        2003          10          31          54
 CO                          7500     5135554           1           3        2003          10          32          34
 CO                          7500     5135612           1           3        2003          10          33          32
 CO                          7500     5135628           1           3        2003          10          33          48
 CO                          7500     5136131           1           3        2003          10          42          11
 CO                          7500     5136167           1           3        2003          10          42          47
 CO                          7500     5136200           1           3        2003          10          43          20
 CO                          7500     5136230           1           3        2003          10          43          50
 CO                          7500     5136253           1           3        2003          10          44          13
 CO                          7500     5136628           1           3        2003          10          50          28
 CO                          7500     5136678           1           3        2003          10          51          18
 CO                          7500     5136743           1           3        2003          10          52          23
 CO                          7500     5136831           1           3        2003          10          53          51
 CO                          7500     5136975           1           3        2003          10          56          15
 CO                          7500     5137005           1           3        2003          10          56          45
 CO                          7500     5137029           1           3        2003          10          57           9
 CO                          7500     5137116           1           3        2003          10          58          36
 CO                          7500     5137199           1           3        2003          10          59          59
 CO                          7500     5137308           1           3        2003          11           1          48
 CO                          7500     5137321           1           3        2003          11           2           1
 CO                          7500     5137746           1           3        2003          11           9           6
 CO                          7500     5138087           1           3        2003          11          14          47
 CO                          7500     5138138           1           3        2003          11          15          38
 CO                          7500     5138450           1           3        2003          11          20          50
 CO                          7500     5138478           1           3        2003          11          21          18
 CO                          7500     5138551           1           3        2003          11          22          31
 CO                          7500     5138701           1           3        2003          11          25           1
 CO                          7500     5138915           1           3        2003          11          28          35
 CO                          7500     5139100           1           3        2003          11          31          40
 CO                          7500     5139143           1           3        2003          11          32          23
 CO                          7500     5139163           1           3        2003          11          32          43
 CO                          7500     5139191           1           3        2003          11          33          11
 CO                          7500     5139208           1           3        2003          11          33          28
 CO                          7500     5139230           1           3        2003          11          33          50
 CO                          7500     5139261           1           3        2003          11          34          21
 CO                          7500     5139432           1           3        2003          11          37          12
 CO                          7500     5139560           1           3        2003          11          39          20
 CO                          7500     5139597           1           3        2003          11          39          57
 CO                          7500     5139634           1           3        2003          11          40          34
 CO                          7500     5139671           1           3        2003          11          41          11
 CO                          7500     5139744           1           3        2003          11          42          24
 CO                          7500     5139851           1           3        2003          11          44          11
 CO                          7500     5139978           1           3        2003          11          46          18
 CO                          7500     5140095           1           3        2003          11          48          15
 CO                          7500     5140131           1           3        2003          11          48          51
 CO                          7500     5140165           1           3        2003          11          49          25
 CO                          7500     5140235           1           3        2003          11          50          35
 CO                          7500     5140264           1           3        2003          11          51           4
 CO                          7500     5140334           1           3        2003          11          52          14
 CO                          7500     5140462           1           3        2003          11          54          22
 CO                          7500     5140630           1           3        2003          11          57          10
 CO                          7500     5140774           1           3        2003          11          59          34
 CO                          7500     5140789           1           3        2003          11          59          49
 CO                          7500     5140827           1           3        2003          12           0          27
 CO                          7500     5140856           1           3        2003          12           0          56
 CO                          7500     5140930           1           3        2003          12           2          10
 CO                          7500     5140962           1           3        2003          12           2          42
 CO                          7500     5140988           1           3        2003          12           3           8
 CO                          7500     5141004           1           3        2003          12           3          24
 CO                          7500     5141083           1           3        2003          12           4          43
 CO                          7500     5141119           1           3        2003          12           5          19
 CO                          7500     5141182           1           3        2003          12           6          22
 CO                          7500     5141205           1           3        2003          12           6          45
 CO                          7500     5141237           1           3        2003          12           7          17
 CO                          7500     5141264           1           3        2003          12           7          44
 CO                          7500     5141343           1           3        2003          12           9           3
 CO                          7500     5141364           1           3        2003          12           9          24
 CO                          7500     5141392           1           3        2003          12           9          52
 CO                          7500     5141411           1           3        2003          12          10          11
 CO                          7500     5141436           1           3        2003          12          10          36
 CO                          7500     5141463           1           3        2003          12          11           3
 CO                          7500     5141477           1           3        2003          12          11          17
 CO                          7500     5141512           1           3        2003          12          11          52
 CO                          7500     5141550           1           3        2003          12          12          30
 CO                          7500     5141606           1           3        2003          12          13          26
 CO                          7500     5141625           1           3        2003          12          13          45
 CO                          7500     5141768           1           3        2003          12          16           8
 CO                          7500     5141798           1           3        2003          12          16          38
 CO                          7500     5141821           1           3        2003          12          17           1
 CO                          7500     5141853           1           3        2003          12          17          33
 CO                          7500     5141899           1           3        2003          12          18          19
 CO                          7500     5142005           1           3        2003          12          20           5
 CO                          7500     5142081           1           3        2003          12          21          21
 CO                          7500     5142099           1           3        2003          12          21          39
 CO                          7500     5142123           1           3        2003          12          22           3
 CO                          7500     5142157           1           3        2003          12          22          37
 CO                          7500     5142188           1           3        2003          12          23           8
 CO                          7500     5142248           1           3        2003          12          24           8
 CO                          7500     5142282           1           3        2003          12          24          42
 CO                          7500     5142314           1           3        2003          12          25          14
 CO                          7500     5142341           1           3        2003          12          25          41
 CO                          7500     5142356           1           3        2003          12          25          56
 CO                          7500     5142374           1           3        2003          12          26          14
 CO                          7500     5142432           1           3        2003          12          27          12
 CO                          7500     5142502           1           3        2003          12          28          22
 CO                          7500     5142579           1           3        2003          12          29          39
 CO                          7500     5142673           1           3        2003          12          31          13
 CO                          7500     5142741           1           3        2003          12          32          21
 CO                          7500     5142767           1           3        2003          12          32          47
 CO                          7500     5142782           1           3        2003          12          33           2
 CO                          7500     5142893           1           3        2003          12          34          53
 CO                          7500     5142994           1           3        2003          12          36          34
 CO                          7500     5143038           1           3        2003          12          37          18
 CO                          7500     5143059           1           3        2003          12          37          39
 CO                          7500     5143110           1           3        2003          12          38          30
 CO                          7500     5143163           1           3        2003          12          39          23
 CO                          7500     5143196           1           3        2003          12          39          56
 CO                          7500     5143274           1           3        2003          12          41          14
 CO                          7500     5143322           1           3        2003          12          42           2
 CO                          7500     5143362           1           3        2003          12          42          42
 CO                          7500     5143393           1           3        2003          12          43          13
 CO                          7500     5143434           1           3        2003          12          43          54
 CO                          7500     5143451           1           3        2003          12          44          11
 CO                          7500     5143473           1           3        2003          12          44          33
 CO                          7500     5143524           1           3        2003          12          45          24
 CO                          7500     5143581           1           3        2003          12          46          21
 CO                          7500     5143594           1           3        2003          12          46          34
 CO                          7500     5143624           1           3        2003          12          47           4
 CO                          7500     5143664           1           3        2003          12          47          44
 CO                          7500     5143698           1           3        2003          12          48          18
 CO                          7500     5143727           1           3        2003          12          48          47
 CO                          7500     5143778           1           3        2003          12          49          38
 CO                          7500     5143800           1           3        2003          12          50           0
 CO                          7500     5143831           1           3        2003          12          50          31
 CO                          7500     5143856           1           3        2003          12          50          56
 CO                          7500     5143965           1           3        2003          12          52          45
 CO                          7500     5144031           1           3        2003          12          53          51
 CO                          7500     5144056           1           3        2003          12          54          16
 CO                          7500     5144070           1           3        2003          12          54          30
 CO                          7500     5144102           1           3        2003          12          55           2
 CO                          7500     5144123           1           3        2003          12          55          23
 CO                          7500     5144201           1           3        2003          12          56          41
 CO                          7500     5144221           1           3        2003          12          57           1
 CO                          7500     5144247           1           3        2003          12          57          27
 CO                          7500     5144282           1           3        2003          12          58           2
 CO                          7500     5144349           1           3        2003          12          59           9
 CO                          7500     5144386           1           3        2003          12          59          46
 CO                          7500     5144457           1           3        2003          13           0          57
 CO                          7500     5144494           1           3        2003          13           1          34
 CO                          7500     5144567           1           3        2003          13           2          47
 CO                          7500     5144602           1           3        2003          13           3          22
 CO                          7500     5144635           1           3        2003          13           3          55
 CO                          7500     5144739           1           3        2003          13           5          39
 CO                          7500     5144771           1           3        2003          13           6          11
 CO                          7500     5144814           1           3        2003          13           6          54
 CO                          7500     5144834           1           3        2003          13           7          14
 CO                          7500     5144861           1           3        2003          13           7          41
 CO                          7500     5144878           1           3        2003          13           7          58
 CO                          7500     5144949           1           3        2003          13           9           9
 CO                          7500     5144977           1           3        2003          13           9          37
 CO                          7500     5144996           1           3        2003          13           9          56
 CO                          7500     5145022           1           3        2003          13          10          22
 CO                          7500     5145052           1           3        2003          13          10          52
 CO                          7500     5145071           1           3        2003          13          11          11
 CO                          7500     5145096           1           3        2003          13          11          36
 CO                          7500     5145149           1           3        2003          13          12          29
 CO                          7500     5145203           1           3        2003          13          13          23
 CO                          7500     5145233           1           3        2003          13          13          53
 CO                          7500     5145290           1           3        2003          13          14          50
 CO                          7500     5145378           1           3        2003          13          16          18
 CO                          7500     5145409           1           3        2003          13          16          49
 CO                          7500     5145433           1           3        2003          13          17          13
 CO                          7500     5145501           1           3        2003          13          18          21
 CO                          7500     5145530           1           3        2003          13          18          50
 CO                          7500     5145581           1           3        2003          13          19          41
 CO                          7500     5145632           1           3        2003          13          20          32
 CO                          7500     5145654           1           3        2003          13          20          54
 CO                          7500     5145685           1           3        2003          13          21          25
 CO                          7500     5145710           1           3        2003          13          21          50
 CO                          7500     5145723           1           3        2003          13          22           3
 CO                          7500     5145749           1           3        2003          13          22          29
 CO                          7500     5145779           1           3        2003          13          22          59
 CO                          7500     5145885           1           3        2003          13          24          45
 CO                          7500     5145947           1           3        2003          13          25          47
 CO                          7500     5145984           1           3        2003          13          26          24
 CO                          7500     5146053           1           3        2003          13          27          33
 CO                          7500     5146142           1           3        2003          13          29           2
 CO                          7500     5146173           1           3        2003          13          29          33
 CO                          7500     5146198           1           3        2003          13          29          58
 CO                          7500     5146227           1           3        2003          13          30          27
 CO                          7500     5146243           1           3        2003          13          30          43
 CO                          7500     5146290           1           3        2003          13          31          30
 CO                          7500     5146306           1           3        2003          13          31          46
 CO                          7500     5146371           1           3        2003          13          32          51
 CO                          7500     5146394           1           3        2003          13          33          14
 CO                          7500     5146453           1           3        2003          13          34          13
 CO                          7500     5146469           1           3        2003          13          34          29
 CO                          7500     5146489           1           3        2003          13          34          49
 CO                          7500     5146517           1           3        2003          13          35          17
 CO                          7500     5146536           1           3        2003          13          35          36
 CO                          7500     5146595           1           3        2003          13          36          35
 CO                          7500     5146658           1           3        2003          13          37          38
 CO                          7500     5146679           1           3        2003          13          37          59
 CO                          7500     5146709           1           3        2003          13          38          29
 CO                          7500     5146792           1           3        2003          13          39          52
 CO                          7500     5146869           1           3        2003          13          41           9
 CO                          7500     5146949           1           3        2003          13          42          29
 CO                          7500     5147011           1           3        2003          13          43          31
 CO                          7500     5147047           1           3        2003          13          44           7
 CO                          7500     5147153           1           3        2003          13          45          53
 CO                          7500     5147183           1           3        2003          13          46          23
 CO                          7500     5147266           1           3        2003          13          47          46
 CO                          7500     5147284           1           3        2003          13          48           4
 CO                          7500     5147307           1           3        2003          13          48          27
 CO                          7500     5147394           1           3        2003          13          49          54
 CO                          7500     5147427           1           3        2003          13          50          27
 CO                          7500     5147479           1           3        2003          13          51          19
 CO                          7500     5147510           1           3        2003          13          51          50
 CO                          7500     5147535           1           3        2003          13          52          15
 CO                          7500     5147572           1           3        2003          13          52          52
 CO                          7500     5147608           1           3        2003          13          53          28
 CO                          7500     5147711           1           3        2003          13          55          11
 CO                          7500     5147737           1           3        2003          13          55          37
 CO                          7500     5147772           1           3        2003          13          56          12
 CO                          7500     5147797           1           3        2003          13          56          37
 CO                          7500     5147908           1           3        2003          13          58          28
 CO                          7500     5147944           1           3        2003          13          59           4
 CO                          7500     5147978           1           3        2003          13          59          38
 CO                          7500     5148036           1           3        2003          14           0          36
 CO                          7500     5148051           1           3        2003          14           0          51
 CO                          7500     5148068           1           3        2003          14           1           8
 CO                          7500     5148141           1           3        2003          14           2          21
 CO                          7500     5148227           1           3        2003          14           3          47
 CO                          7500     5148244           1           3        2003          14           4           4
 CO                          7500     5148298           1           3        2003          14           4          58
 CO                          7500     5148323           1           3        2003          14           5          23
 CO                          7500     5148336           1           3        2003          14           5          36
 CO                          7500     5148362           1           3        2003          14           6           2
 CO                          7500     5148376           1           3        2003          14           6          16
 CO                          7500     5148390           1           3        2003          14           6          30
 CO                          7500     5148407           1           3        2003          14           6          47
 CO                          7500     5148428           1           3        2003          14           7           8
 CO                          7500     5148456           1           3        2003          14           7          36
 CO                          7500     5148503           1           3        2003          14           8          23
 CO                          7500     5148519           1           3        2003          14           8          39
 CO                          7500     5148540           1           3        2003          14           9           0
 CO                          7500     5148607           1           3        2003          14          10           7
 CO                          7500     5148726           1           3        2003          14          12           6
 CO                          7500     5148754           1           3        2003          14          12          34
 CO                          7500     5148771           1           3        2003          14          12          51
 CO                          7500     5148791           1           3        2003          14          13          11
 CO                          7500     5148819           1           3        2003          14          13          39
 CO                          7500     5148838           1           3        2003          14          13          58
 CO                          7500     5148863           1           3        2003          14          14          23
 CO                          7500     5148900           1           3        2003          14          15           0
 CO                          7500     5148937           1           3        2003          14          15          37
 CO                          7500     5148974           1           3        2003          14          16          14
 CO                          7500     5149168           1           3        2003          14          19          28
 CO                          7500     5149187           1           3        2003          14          19          47
 CO                          7500     5149315           1           3        2003          14          21          55
 CO                          7500     5149329           1           3        2003          14          22           9
 CO                          7500     5149346           1           3        2003          14          22          26
 CO                          7500     5149391           1           3        2003          14          23          11
 CO                          7500     5149407           1           3        2003          14          23          27
 CO                          7500     5149425           1           3        2003          14          23          45
 CO                          7500     5149571           1           3        2003          14          26          11
 CO                          7500     5149603           1           3        2003          14          26          43
 CO                          7500     5149666           1           3        2003          14          27          46
 CO                          7500     5149762           1           3        2003          14          29          22
 CO                          7500     5149820           1           3        2003          14          30          20
 CO                          7500     5149945           1           3        2003          14          32          25
 CO                          7500     5150038           1           3        2003          14          33          58
 CO                          7500     5150075           1           3        2003          14          34          35
 CO                          7500     5150112           1           3        2003          14          35          12
 CO                          7500     5150252           1           3        2003          14          37          32
 CO                          7500     5150280           1           3        2003          14          38           0
 CO                          7500     5150298           1           3        2003          14          38          18
 CO                          7500     5150322           1           3        2003          14          38          42
 CO                          7500     5150356           1           3        2003          14          39          16
 CO                          7500     5150387           1           3        2003          14          39          47
 CO                          7500     5150447           1           3        2003          14          40          47
 CO                          7500     5150481           1           3        2003          14          41          21
 CO                          7500     5150537           1           3        2003          14          42          17
 CO                          7500     5150563           1           3        2003          14          42          43
 CO                          7500     5150591           1           3        2003          14          43          11
 CO                          7500     5150606           1           3        2003          14          43          26
 CO                          7500     5150649           1           3        2003          14          44           9
 CO                          7500     5150684           1           3        2003          14          44          44
 CO                          7500     5150746           1           3        2003          14          45          46
 CO                          7500     5150767           1           3        2003          14          46           7
 CO                          7500     5150814           1           3        2003          14          46          54
 CO                          7500     5150840           1           3        2003          14          47          20
 CO                          7500     5150855           1           3        2003          14          47          35
 CO                          7500     5150871           1           3        2003          14          47          51
 CO                          7500     5150891           1           3        2003          14          48          11
 CO                          7500     5150978           1           3        2003          14          49          38
 CO                          7500     5150992           1           3        2003          14          49          52
 CO                          7500     5151007           1           3        2003          14          50           7
 CO                          7500     5151099           1           3        2003          14          51          39
 CO                          7500     5151162           1           3        2003          14          52          42
 CO                          7500     5151244           1           3        2003          14          54           4
 CO                          7500     5151261           1           3        2003          14          54          21
 CO                          7500     5151281           1           3        2003          14          54          41
 CO                          7500     5151409           1           3        2003          14          56          49
 CO                          7500     5151441           1           3        2003          14          57          21
 CO                          7500     5151465           1           3        2003          14          57          45
 CO                          7500     5151503           1           3        2003          14          58          23
 CO                          7500     5151540           1           3        2003          14          59           0
 CO                          7500     5151614           1           3        2003          15           0          14
 CO                          7500     5151753           1           3        2003          15           2          33
 CO                          7500     5151779           1           3        2003          15           2          59
 CO                          7500     5151971           1           3        2003          15           6          11
 CO                          7500     5152001           1           3        2003          15           6          41
 CO                          7500     5152023           1           3        2003          15           7           3
 CO                          7500     5152056           1           3        2003          15           7          36
 CO                          7500     5152083           1           3        2003          15           8           3
 CO                          7500     5152101           1           3        2003          15           8          21
 CO                          7500     5152123           1           3        2003          15           8          43
 CO                          7500     5152238           1           3        2003          15          10          38
 CO                          7500     5152287           1           3        2003          15          11          27
 CO                          7500     5152306           1           3        2003          15          11          46
 CO                          7500     5152348           1           3        2003          15          12          28
 CO                          7500     5152366           1           3        2003          15          12          46
 CO                          7500     5152425           1           3        2003          15          13          45
 CO                          7500     5152486           1           3        2003          15          14          46
 CO                          7500     5152504           1           3        2003          15          15           4
 CO                          7500     5152528           1           3        2003          15          15          28
 CO                          7500     5152563           1           3        2003          15          16           3
 CO                          7500     5152596           1           3        2003          15          16          36
 CO                          7500     5152688           1           3        2003          15          18           8
 CO                          7500     5152739           1           3        2003          15          18          59
 CO                          7500     5152760           1           3        2003          15          19          20
 CO                          7500     5152811           1           3        2003          15          20          11
 CO                          7500     5152841           1           3        2003          15          20          41
 CO                          7500     5152865           1           3        2003          15          21           5
 CO                          7500     5152899           1           3        2003          15          21          39
 CO                          7500     5152930           1           3        2003          15          22          10
 CO                          7500     5152955           1           3        2003          15          22          35
 CO                          7500     5152968           1           3        2003          15          22          48
 CO                          7500     5152981           1           3        2003          15          23           1
 CO                          7500     5152995           1           3        2003          15          23          15
 CO                          7500     5153008           1           3        2003          15          23          28
 CO                          7500     5153023           1           3        2003          15          23          43
 CO                          7500     5153040           1           3        2003          15          24           0
 CO                          7500     5153090           1           3        2003          15          24          50
 CO                          7500     5153111           1           3        2003          15          25          11
 CO                          7500     5153140           1           3        2003          15          25          40
 CO                          7500     5153189           1           3        2003          15          26          29
 CO                          7500     5153208           1           3        2003          15          26          48
 CO                          7500     5153285           1           3        2003          15          28           5
 CO                          7500     5153313           1           3        2003          15          28          33
 CO                          7500     5153331           1           3        2003          15          28          51
 CO                          7500     5153354           1           3        2003          15          29          14
 CO                          7500     5153388           1           3        2003          15          29          48
 CO                          7500     5153439           1           3        2003          15          30          39
 CO                          7500     5153471           1           3        2003          15          31          11
 CO                          7500     5153511           1           3        2003          15          31          51
 CO                          7500     5153567           1           3        2003          15          32          47
 CO                          7500     5153601           1           3        2003          15          33          21
 CO                          7500     5153654           1           3        2003          15          34          14
 CO                          7500     5153688           1           3        2003          15          34          48
 CO                          7500     5153739           1           3        2003          15          35          39
 CO                          7500     5153867           1           3        2003          15          37          47
 CO                          7500     5153901           1           3        2003          15          38          21
 CO                          7500     5153986           1           3        2003          15          39          46
 CO                          7500     5154020           1           3        2003          15          40          20
 CO                          7500     5154044           1           3        2003          15          40          44
 CO                          7500     5154144           1           3        2003          15          42          24
 CO                          7500     5154257           1           3        2003          15          44          17
 CO                          7500     5154294           1           3        2003          15          44          54
 CO                          7500     5154331           1           3        2003          15          45          31
 CO                          7500     5154402           1           3        2003          15          46          42
 CO                          7500     5154462           1           3        2003          15          47          42
 CO                          7500     5154481           1           3        2003          15          48           1
 CO                          7500     5154539           1           3        2003          15          48          59
 CO                          7500     5154611           1           3        2003          15          50          11
 CO                          7500     5154628           1           3        2003          15          50          28
 CO                          7500     5154650           1           3        2003          15          50          50
 CO                          7500     5154680           1           3        2003          15          51          20
 CO                          7500     5154781           1           3        2003          15          53           1
 CO                          7500     5154805           1           3        2003          15          53          25
 CO                          7500     5154841           1           3        2003          15          54           1
 CO                          7500     5154875           1           3        2003          15          54          35
 CO                          7500     5154905           1           3        2003          15          55           5
 CO                          7500     5154993           1           3        2003          15          56          33
 CO                          7500     5155017           1           3        2003          15          56          57
 CO                          7500     5155131           1           3        2003          15          58          51
 CO                          7500     5155155           1           3        2003          15          59          15
 CO                          7500     5155190           1           3        2003          15          59          50
 CO                          7500     5155304           1           3        2003          16           1          44
 CO                          7500     5155327           1           3        2003          16           2           7
 CO                          7500     5155359           1           3        2003          16           2          39
 CO                          7500     5155458           1           3        2003          16           4          18
 CO                          7500     5155499           1           3        2003          16           4          59
 CO                          7500     5155538           1           3        2003          16           5          38
 CO                          7500     5155568           1           3        2003          16           6           8
 CO                          7500     5155592           1           3        2003          16           6          32
 CO                          7500     5155627           1           3        2003          16           7           7
 CO                          7500     5155660           1           3        2003          16           7          40
 CO                          7500     5155731           1           3        2003          16           8          51
 CO                          7500     5155768           1           3        2003          16           9          28
 CO                          7500     5155871           1           3        2003          16          11          11
 CO                          7500     5155899           1           3        2003          16          11          39
 CO                          7500     5155939           1           3        2003          16          12          19
 CO                          7500     5156074           1           3        2003          16          14          34
 CO                          7500     5156105           1           3        2003          16          15           5
 CO                          7500     5156128           1           3        2003          16          15          28
 CO                          7500     5156192           1           3        2003          16          16          32
 CO                          7500     5156250           1           3        2003          16          17          30
 CO                          7500     5156323           1           3        2003          16          18          43
 CO                          7500     5156340           1           3        2003          16          19           0
 CO                          7500     5156361           1           3        2003          16          19          21
 CO                          7500     5156391           1           3        2003          16          19          51
 CO                          7500     5156413           1           3        2003          16          20          13
 CO                          7500     5156444           1           3        2003          16          20          44
 CO                          7500     5156482           1           3        2003          16          21          22
 CO                          7500     5156522           1           3        2003          16          22           2
 CO                          7500     5156551           1           3        2003          16          22          31
 CO                          7500     5156686           1           3        2003          16          24          46
 CO                          7500     5156858           1           3        2003          16          27          38
 CO                          7500     5156930           1           3        2003          16          28          50
 CO                          7500     5156964           1           3        2003          16          29          24
 CO                          7500     5156995           1           3        2003          16          29          55
 CO                          7500     5157093           1           3        2003          16          31          33
 CO                          7500     5157206           1           3        2003          16          33          26
 CO                          7500     5157230           1           3        2003          16          33          50
 CO                          7500     5157297           1           3        2003          16          34          57
 CO                          7500     5157323           1           3        2003          16          35          23
 CO                          7500     5157359           1           3        2003          16          35          59
 CO                          7500     5157384           1           3        2003          16          36          24
 CO                          7500     5157398           1           3        2003          16          36          38
 CO                          7500     5157412           1           3        2003          16          36          52
 CO                          7500     5157472           1           3        2003          16          37          52
 CO                          7500     5157485           1           3        2003          16          38           5
 CO                          7500     5157497           1           3        2003          16          38          17
 CO                          7500     5157537           1           3        2003          16          38          57
 CO                          7500     5157551           1           3        2003          16          39          11
 CO                          7500     5157566           1           3        2003          16          39          26
 CO                          7500     5157584           1           3        2003          16          39          44
 CO                          7500     5157641           1           3        2003          16          40          41
 CO                          7500     5157672           1           3        2003          16          41          12
 CO                          7500     5157760           1           3        2003          16          42          40
 CO                          7500     5157784           1           3        2003          16          43           4
 CO                          7500     5157820           1           3        2003          16          43          40
 CO                          7500     5157854           1           3        2003          16          44          14
 CO                          7500     5157885           1           3        2003          16          44          45
 CO                          7500     5157909           1           3        2003          16          45           9
 CO                          7500     5157945           1           3        2003          16          45          45
 CO                          7500     5158011           1           3        2003          16          46          51
 CO                          7500     5158096           1           3        2003          16          48          16
 CO                          7500     5158131           1           3        2003          16          48          51
 CO                          7500     5158195           1           3        2003          16          49          55
 CO                          7500     5158276           1           3        2003          16          51          16
 CO                          7500     5158311           1           3        2003          16          51          51
 CO                          7500     5158337           1           3        2003          16          52          17
 CO                          7500     5158351           1           3        2003          16          52          31
 CO                          7500     5158383           1           3        2003          16          53           3
 CO                          7500     5158405           1           3        2003          16          53          25
 CO                          7500     5158463           1           3        2003          16          54          23
 CO                          7500     5158479           1           3        2003          16          54          39
 CO                          7500     5158496           1           3        2003          16          54          56
 CO                          7500     5158519           1           3        2003          16          55          19
 CO                          7500     5158551           1           3        2003          16          55          51
 CO                          7500     5158578           1           3        2003          16          56          18
 CO                          7500     5158615           1           3        2003          16          56          55
 CO                          7500     5158644           1           3        2003          16          57          24
 CO                          7500     5158664           1           3        2003          16          57          44
 CO                          7500     5158691           1           3        2003          16          58          11
 CO                          7500     5158727           1           3        2003          16          58          47
 CO                          7500     5158793           1           3        2003          16          59          53
 CO                          7500     5158824           1           3        2003          17           0          24
 CO                          7500     5158848           1           3        2003          17           0          48
 CO                          7500     5158917           1           3        2003          17           1          57
 CO                          7500     5159061           1           3        2003          17           4          21
 CO                          7500     5159247           1           3        2003          17           7          27
 CO                          7500     5159284           1           3        2003          17           8           4
 CO                          7500     5159320           1           3        2003          17           8          40
 CO                          7500     5159356           1           3        2003          17           9          16
 CO                          7500     5159388           1           3        2003          17           9          48
 CO                          7500     5159417           1           3        2003          17          10          17
 CO                          7500     5159463           1           3        2003          17          11           3
 CO                          7500     5159497           1           3        2003          17          11          37
 CO                          7500     5159522           1           3        2003          17          12           2
 CO                          7500     5159557           1           3        2003          17          12          37
 CO                          7500     5159592           1           3        2003          17          13          12
 CO                          7500     5159623           1           3        2003          17          13          43
 CO                          7500     5159648           1           3        2003          17          14           8
 CO                          7500     5159692           1           3        2003          17          14          52
 CO                          7500     5159710           1           3        2003          17          15          10
 CO                          7500     5159771           1           3        2003          17          16          11
 CO                          7500     5159805           1           3        2003          17          16          45
 CO                          7500     5159880           1           3        2003          17          18           0
 CO                          7500     5159924           1           3        2003          17          18          44
 CO                          7500     5159937           1           3        2003          17          18          57
 CO                          7500     5159964           1           3        2003          17          19          24
 CO                          7500     5159980           1           3        2003          17          19          40
 CO                          7500     5159998           1           3        2003          17          19          58
 CO                          7500     5160086           1           3        2003          17          21          26
 CO                          7500     5160110           1           3        2003          17          21          50
 CO                          7500     5160145           1           3        2003          17          22          25
 CO                          7500     5160178           1           3        2003          17          22          58
 CO                          7500     5160206           1           3        2003          17          23          26
 CO                          7500     5160225           1           3        2003          17          23          45
 CO                          7500     5160252           1           3        2003          17          24          12
 CO                          7500     5160284           1           3        2003          17          24          44
 CO                          7500     5160305           1           3        2003          17          25           5
 CO                          7500     5160336           1           3        2003          17          25          36
 CO                          7500     5160359           1           3        2003          17          25          59
 CO                          7500     5160423           1           3        2003          17          27           3
 CO                          7500     5160447           1           3        2003          17          27          27
 CO                          7500     5160481           1           3        2003          17          28           1
 CO                          7500     5160552           1           3        2003          17          29          12
 CO                          7500     5160567           1           3        2003          17          29          27
 CO                          7500     5160585           1           3        2003          17          29          45
 CO                          7500     5160640           1           3        2003          17          30          40
 CO                          7500     5160684           1           3        2003          17          31          24
 CO                          7500     5160705           1           3        2003          17          31          45
 CO                          7500     5160837           1           3        2003          17          33          57
 CO                          7500     5160862           1           3        2003          17          34          22
 CO                          7500     5160898           1           3        2003          17          34          58
 CO                          7500     5160933           1           3        2003          17          35          33
 CO                          7500     5161032           1           3        2003          17          37          12
 CO                          7500     5161090           1           3        2003          17          38          10
 CO                          7500     5161105           1           3        2003          17          38          25
 CO                          7500     5161123           1           3        2003          17          38          43
 CO                          7500     5161145           1           3        2003          17          39           5
 CO                          7500     5161177           1           3        2003          17          39          37
 CO                          7500     5161240           1           3        2003          17          40          40
 CO                          7500     5161282           1           3        2003          17          41          22
 CO                          7500     5161300           1           3        2003          17          41          40
 CO                          7500     5161389           1           3        2003          17          43           9
 CO                          7500     5161415           1           3        2003          17          43          35
 CO                          7500     5161428           1           3        2003          17          43          48
 CO                          7500     5161478           1           3        2003          17          44          38
 CO                          7500     5161504           1           3        2003          17          45           4
 CO                          7500     5161576           1           3        2003          17          46          16
 CO                          7500     5161611           1           3        2003          17          46          51
 CO                          7500     5161755           1           3        2003          17          49          15
 CO                          7500     5161771           1           3        2003          17          49          31
 CO                          7500     5161789           1           3        2003          17          49          49
 CO                          7500     5161813           1           3        2003          17          50          13
 CO                          7500     5161847           1           3        2003          17          50          47
 CO                          7500     5161879           1           3        2003          17          51          19
 CO                          7500     5161919           1           3        2003          17          51          59
 CO                          7500     5161936           1           3        2003          17          52          16
 CO                          7500     5161957           1           3        2003          17          52          37
 CO                          7500     5161985           1           3        2003          17          53           5
 CO                          7500     5162044           1           3        2003          17          54           4
 CO                          7500     5162076           1           3        2003          17          54          36
 CO                          7500     5162099           1           3        2003          17          54          59
 CO                          7500     5162131           1           3        2003          17          55          31
 CO                          7500     5162226           1           3        2003          17          57           6
 CO                          7500     5162247           1           3        2003          17          57          27
 CO                          7500     5162277           1           3        2003          17          57          57
 CO                          7500     5162387           1           3        2003          17          59          47
 CO                          7500     5162421           1           3        2003          18           0          21
 CO                          7500     5162450           1           3        2003          18           0          50
 CO                          7500     5162520           1           3        2003          18           2           0
 CO                          7500     5162549           1           3        2003          18           2          29
 CO                          7500     5162568           1           3        2003          18           2          48
 CO                          7500     5162595           1           3        2003          18           3          15
 CO                          7500     5162610           1           3        2003          18           3          30
 CO                          7500     5162686           1           3        2003          18           4          46
 CO                          7500     5162743           1           3        2003          18           5          43
 CO                          7500     5162756           1           3        2003          18           5          56
 CO                          7500     5162770           1           3        2003          18           6          10
 CO                          7500     5162785           1           3        2003          18           6          25
 CO                          7500     5162802           1           3        2003          18           6          42
 CO                          7500     5162823           1           3        2003          18           7           3
 CO                          7500     5162910           1           3        2003          18           8          30
 CO                          7500     5162939           1           3        2003          18           8          59
 CO                          7500     5162960           1           3        2003          18           9          20
 CO                          7500     5162990           1           3        2003          18           9          50
 CO                          7500     5163011           1           3        2003          18          10          11
 CO                          7500     5163066           1           3        2003          18          11           6
 CO                          7500     5163100           1           3        2003          18          11          40
 CO                          7500     5163133           1           3        2003          18          12          13
 CO                          7500     5163178           1           3        2003          18          12          58
 CO                          7500     5163201           1           3        2003          18          13          21
 CO                          7500     5163234           1           3        2003          18          13          54
 CO                          7500     5163262           1           3        2003          18          14          22
 CO                          7500     5163306           1           3        2003          18          15           6
 CO                          7500     5163319           1           3        2003          18          15          19
 CO                          7500     5163332           1           3        2003          18          15          32
 CO                          7500     5163357           1           3        2003          18          15          57
 CO                          7500     5163398           1           3        2003          18          16          38
 CO                          7500     5163457           1           3        2003          18          17          37
 CO                          7500     5163729           1           3        2003          18          22           9
 CO                          7500     5163762           1           3        2003          18          22          42
 CO                          7500     5163792           1           3        2003          18          23          12
 CO                          7500     5163844           1           3        2003          18          24           4
 CO                          7500     5163936           1           3        2003          18          25          36
 CO                          7500     5163964           1           3        2003          18          26           4
 CO                          7500     5164010           1           3        2003          18          26          50
 CO                          7500     5164026           1           3        2003          18          27           6
 CO                          7500     5164045           1           3        2003          18          27          25
 CO                          7500     5164142           1           3        2003          18          29           2
 CO                          7500     5164206           1           3        2003          18          30           6
 CO                          7500     5164229           1           3        2003          18          30          29
 CO                          7500     5164264           1           3        2003          18          31           4
 CO                          7500     5164321           1           3        2003          18          32           1
 CO                          7500     5164335           1           3        2003          18          32          15
 CO                          7500     5164351           1           3        2003          18          32          31
 CO                          7500     5164369           1           3        2003          18          32          49
 CO                          7500     5164393           1           3        2003          18          33          13
 CO                          7500     5164427           1           3        2003          18          33          47
 CO                          7500     5164459           1           3        2003          18          34          19
 CO                          7500     5164486           1           3        2003          18          34          46
 CO                          7500     5164522           1           3        2003          18          35          22
 CO                          7500     5164548           1           3        2003          18          35          48
 CO                          7500     5164579           1           3        2003          18          36          19
 CO                          7500     5164649           1           3        2003          18          37          29
 CO                          7500     5164676           1           3        2003          18          37          56
 CO                          7500     5164694           1           3        2003          18          38          14
 CO                          7500     5164716           1           3        2003          18          38          36
 CO                          7500     5164749           1           3        2003          18          39           9
 CO                          7500     5164857           1           3        2003          18          40          57
 CO                          7500     5164892           1           3        2003          18          41          32
 CO                          7500     5164980           1           3        2003          18          43           0
 CO                          7500     5165067           1           3        2003          18          44          27
 CO                          7500     5165133           1           3        2003          18          45          33
 CO                          7500     5165157           1           3        2003          18          45          57
 CO                          7500     5165194           1           3        2003          18          46          34
 CO                          7500     5165230           1           3        2003          18          47          10
 CO                          7500     5165299           1           3        2003          18          48          19
 CO                          7500     5165328           1           3        2003          18          48          48
 CO                          7500     5165433           1           3        2003          18          50          33
 CO                          7500     5165458           1           3        2003          18          50          58
 CO                          7500     5165498           1           3        2003          18          51          38
 CO                          7500     5165514           1           3        2003          18          51          54
 CO                          7500     5165531           1           3        2003          18          52          11
 CO                          7500     5165587           1           3        2003          18          53           7
 CO                          7500     5165637           1           3        2003          18          53          57
 CO                          7500     5165684           1           3        2003          18          54          44
 CO                          7500     5165709           1           3        2003          18          55           9
 CO                          7500     5165735           1           3        2003          18          55          35
 CO                          7500     5165748           1           3        2003          18          55          48
 CO                          7500     5165778           1           3        2003          18          56          18
 CO                          7500     5165797           1           3        2003          18          56          37
 CO                          7500     5165822           1           3        2003          18          57           2
 CO                          7500     5165926           1           3        2003          18          58          46
 CO                          7500     5165975           1           3        2003          18          59          35
 CO                          7500     5166075           1           3        2003          19           1          15
 CO                          7500     5166102           1           3        2003          19           1          42
 CO                          7500     5166118           1           3        2003          19           1          58
 CO                          7500     5166139           1           3        2003          19           2          19
 CO                          7500     5166167           1           3        2003          19           2          47
 CO                          7500     5166226           1           3        2003          19           3          46
 CO                          7500     5166259           1           3        2003          19           4          19
 CO                          7500     5166344           1           3        2003          19           5          44
 CO                          7500     5166365           1           3        2003          19           6           5
 CO                          7500     5166394           1           3        2003          19           6          34
 CO                          7500     5166490           1           3        2003          19           8          10
 CO                          7500     5166506           1           3        2003          19           8          26
 CO                          7500     5166554           1           3        2003          19           9          14
 CO                          7500     5166571           1           3        2003          19           9          31
 CO                          7500     5166622           1           3        2003          19          10          22
 CO                          7500     5166644           1           3        2003          19          10          44
 CO                          7500     5166676           1           3        2003          19          11          16
 CO                          7500     5166702           1           3        2003          19          11          42
 CO                          7500     5166718           1           3        2003          19          11          58
 CO                          7500     5166760           1           3        2003          19          12          40
 CO                          7500     5166829           1           3        2003          19          13          49
 CO                          7500     5166858           1           3        2003          19          14          18
 CO                          7500     5167030           1           3        2003          19          17          10
 CO                          7500     5167048           1           3        2003          19          17          28
 CO                          7500     5167206           1           3        2003          19          20           6
 CO                          7500     5167258           1           3        2003          19          20          58
 CO                          7500     5167315           1           3        2003          19          21          55
 CO                          7500     5167344           1           3        2003          19          22          24
 CO                          7500     5167361           1           3        2003          19          22          41
 CO                          7500     5167382           1           3        2003          19          23           2
 CO                          7500     5167433           1           3        2003          19          23          53
 CO                          7500     5167464           1           3        2003          19          24          24
 CO                          7500     5167488           1           3        2003          19          24          48
 CO                          7500     5167586           1           3        2003          19          26          26
 CO                          7500     5167639           1           3        2003          19          27          19
 CO                          7500     5167664           1           3        2003          19          27          44
 CO                          7500     5167701           1           3        2003          19          28          21
 CO                          7500     5167844           1           3        2003          19          30          44
 CO                          7500     5167874           1           3        2003          19          31          14
 CO                          7500     5167898           1           3        2003          19          31          38
 CO                          7500     5167933           1           3        2003          19          32          13
 CO                          7500     5167964           1           3        2003          19          32          44
 CO                          7500     5168005           1           3        2003          19          33          25
 CO                          7500     5168021           1           3        2003          19          33          41
 CO                          7500     5168105           1           3        2003          19          35           5
 CO                          7500     5168133           1           3        2003          19          35          33
 CO                          7500     5168153           1           3        2003          19          35          53
 CO                          7500     5168179           1           3        2003          19          36          19
 CO                          7500     5168193           1           3        2003          19          36          33
 CO                          7500     5168210           1           3        2003          19          36          50
 CO                          7500     5168256           1           3        2003          19          37          36
 CO                          7500     5168293           1           3        2003          19          38          13
 CO                          7500     5168338           1           3        2003          19          38          58
 CO                          7500     5168360           1           3        2003          19          39          20
 CO                          7500     5168391           1           3        2003          19          39          51
 CO                          7500     5168417           1           3        2003          19          40          17
 CO                          7500     5168446           1           3        2003          19          40          46
 CO                          7500     5168578           1           3        2003          19          42          58
 CO                          7500     5168685           1           3        2003          19          44          45
 CO                          7500     5168744           1           3        2003          19          45          44
 CO                          7500     5168825           1           3        2003          19          47           5
 CO                          7500     5168901           1           3        2003          19          48          21
 CO                          7500     5168935           1           3        2003          19          48          55
 CO                          7500     5168967           1           3        2003          19          49          27
 CO                          7500     5169023           1           3        2003          19          50          23
 CO                          7500     5169042           1           3        2003          19          50          42
 CO                          7500     5169067           1           3        2003          19          51           7
 CO                          7500     5169079           1           3        2003          19          51          19
 CO                          7500     5169092           1           3        2003          19          51          32
 CO                          7500     5169118           1           3        2003          19          51          58
 CO                          7500     5169131           1           3        2003          19          52          11
 CO                          7500     5169144           1           3        2003          19          52          24
 CO                          7500     5169171           1           3        2003          19          52          51
 CO                          7500     5169187           1           3        2003          19          53           7
 CO                          7500     5169204           1           3        2003          19          53          24
 CO                          7500     5169261           1           3        2003          19          54          21
 CO                          7500     5169290           1           3        2003          19          54          50
 CO                          7500     5169311           1           3        2003          19          55          11
 CO                          7500     5169340           1           3        2003          19          55          40
 CO                          7500     5169361           1           3        2003          19          56           1
 CO                          7500     5169411           1           3        2003          19          56          51
 CO                          7500     5169440           1           3        2003          19          57          20
 CO                          7500     5169509           1           3        2003          19          58          29
 CO                          7500     5169631           1           3        2003          20           0          31
 CO                          7500     5169668           1           3        2003          20           1           8
 CO                          7500     5169704           1           3        2003          20           1          44
 CO                          7500     5169740           1           3        2003          20           2          20
 CO                          7500     5169773           1           3        2003          20           2          53
 CO                          7500     5169824           1           3        2003          20           3          44
 CO                          7500     5169854           1           3        2003          20           4          14
 CO                          7500     5169936           1           3        2003          20           5          36
 CO                          7500     5169954           1           3        2003          20           5          54
 CO                          7500     5170007           1           3        2003          20           6          47
 CO                          7500     5170032           1           3        2003          20           7          12
 CO                          7500     5170046           1           3        2003          20           7          26
 CO                          7500     5170060           1           3        2003          20           7          40
 CO                          7500     5170075           1           3        2003          20           7          55
[truncated: 102,734,341 more chars]
